# Supplementary material for: Increased Systemic Glucose Tolerance with Increased Muscle Glucose Uptake in Transgenic Mice Overexpressing RXRγ in Skeletal Muscle
Source: PLoS One. 2011 May 31;6(5):e20467. doi: 10.1371/journal.pone.0020467 (PMC3105070; doi:10.1371/journal.pone.0020467)
Supplement: Dataset S1 — List of genes up-regulated in RXRγ mice compared with wild-type control mice by microarray. (XLS) [file pone.0020467.s001.xls]

## Sheet: rxr
Supplemental Dataset: List of genes up-regulated in RXRgamma mice compared with wild-type control mice by microrray
Gene symbol	Gene description	Accession	Fold change (X power of 2)
Gys2	Glycogen synthase 2; plays a role in glycogen biosynthesis; gluconeogenesis; and generation of precursor metabolites and energy; human GYS2 is associated with hypoglycemia due to glycogen storage disease type-0	1424815_at	7.7
Myh8	Myosin heavy chain 8 skeletal muscle perinatal; a putative structural constituent of muscle that may play a role in sarcomere organization; human MYH8 is associated with arthrogryposis and heart neoplasms	1426650_at	6.6
Ryr3	Ryanodine receptor 3; a calcium release channel that is involved in synaptic potentiation; muscle contraction; axon guidance; and learning; regulates initiation; duration and amplitude of osmotic shock induced Ca2+ sparks in muscle fibers	1427427_at	5.6
Mirg	Synthetic high osmolarity-sensitive 1 (by homology to C. albicans Sho1p); a predicted osmosensor in the HOG1 MAP kinase high-osmolarity signal transduction pathway	1457030_at	5.5
1110006E14Rik	Synthetic high osmolarity-sensitive 1 (by homology to C. albicans Sho1p); a predicted osmosensor in the HOG1 MAP kinase high-osmolarity signal transduction pathway	1431094_at	5.4
2310057J16Rik	Protein of unknown function; has strong similarity to uncharacterized human KIAA1543	1432464_a_at	5
Rxrg	Retinoid X receptor gamma; a transcriptional activator that binds Nr4a2; involved in triglyceride metabolism; regulates skeletal muscle Lpl activity; human RXRG gene is associated with several types of cancers and familial combined hyperlipidemia	1418782_at	5
Rian	Synthetic high osmolarity-sensitive 1 (by homology to C. albicans Sho1p); a predicted osmosensor in the HOG1 MAP kinase high-osmolarity signal transduction pathway	1452899_at, 1427580_a_at	4.95
Meg3	Synthetic high osmolarity-sensitive 1 (by homology to C. albicans Sho1p); a predicted osmosensor in the HOG1 MAP kinase high-osmolarity signal transduction pathway	1439380_x_at, 1452183_a_at, 1426758_s_at, 1436713_s_at, 1452905_at, 1452906_at	4.7
Cbr2	Carbonyl reductase 2; a putative electron carrier that may play a role in developmental process	1418509_at	4.4
Lsp1	Lymphocyte specific 1; acts in actin and collagen filament organization; cell migration; chemokine biosynthe; and wound healing; genetic knockout causes skin fibrosis; human LSP1 is associated with Hodgkin lymphoma	1417756_a_at	4.4
Cited4	Cbp-p300-interacting transactivator with Glu-Asp-rich carboxy-terminal domain 4; a transcription coactivator that acts in positive regulation of transcription; human CITED4 is associated with oligodendroglial tumors and breast neoplasia	1425400_a_at	4
Serpinb1a	Serine peptidase inhibitor clade B member 1a; a serpin serine protease inhibitor; regulates cytokine and chemokine production; neutrophil apoptosis; and pulmonary innate immunity against bacterial infection	1416318_at	4
Enpep	Glutamyl aminopeptidase; an exopeptidase that regulates blood pressure; angiogenesis; and cell migration and proliferation; genetic knockout is associated with hypertension; human ENPEP is associated with Alzheimer disease and renal cell carcinoma	1448649_at	3.9
Atp1b4	Member of the Na+; K+ ATPase beta subunit family; which regulate the number of sodium pumps transported to the plasma membrane; has moderate similarity to beta 2 subunit of Na+; K+-ATPase (rat Atp1b2); which is a glial adhesion molecule	1422908_at	3.7
Slc6a17	Protein with very strong similarity to solute carrier family 6 member 17 (human SLC6A17); which catalyzes Na+ coupled neutral amino acid transport and low affinity for proline; leucine; and glutamine; member of the sodium:neurotransmitter symporter family	1436137_at	3.5
Tm6sf1	Protein of unknown function; has strong similarity to uncharacterized transmembrane 6 superfamily 1 (human TM6SF1)	1424443_at, 1451353_at	3.4
Ctnnbl1	Protein with strong similarity to human CTNNBL1; which is involved in induction of apoptosis	1448582_at	3.3
Car2	Carbonic anhydrase 2; catalyzes hydration of carbon dioxide; may act in bone resorption and nervous system development; human CA2 is associated with renal acidosis; osteopetrosis; mental retardation; marble brain syndrome; and several metabolic disorders	1448752_at	3.2
Cryl1	Crystallin lambda 1; a putative 3-hydroxyacyl-CoA dehydrogenase that may play a role in fatty acid metabolism	1447112_s_at, 1416795_at	3.2
Gm13889	Predicted gene 13889	1455271_at	3
Sytl2	Synaptotagmin-like 2; member of the syntaptotagmin-like family of proteins; binds Nrxn1 and Rab27a; involved in docking and secretion of mucus granule; may be involved in vesicle trafficking and melanosome transport	1421594_a_at	3
Dcxr	Dicarbonyl L-xylulose reductase; a brush border based oxidoreductase that may play a role in cellular ion homeostasis; glucose metabolism; and L-xylitol catabolic process; human DCXR is associated with prostate adenocarcinoma	1419456_at	2.9
Sord	Sorbitol dehydrogenase; an L-iditol 2-dehydrogenase that plays a role in fructose and sorbitol metabolic process; human SORD is associated with familial form of cataract	1426584_a_at, 1438183_x_at	2.9
Pcp4l1	Purkinje cell protein 4-like 1; a central nervous system protein that contains an IQ domain and may play a role in brain development	1452913_at	2.7
Plcb4	Phospholipase C beta 4; forms a complex with Grm1; Itpr1; and Homer1; hydrolyzes phosphatidylinositol 4-5-bisphosphate to inositol 1-4-5-trisphosphate and diacylglycerol; involved in brain development; visual response; and inflammatory pain	1435771_at	2.7
Thrsp	Thyroid hormone-responsive protein; a transcription coactivator that binds to thyroid hormone; involved in lipid biosynthesis; glucose homeostasis; and synaptic transmission; promotes cell death; gene overexpression correlates with breast neoplasms	1424737_at, 1422973_a_at	2.7
Zmynd17	Member of the MYND zinc finger family; has high similarity to uncharacterized human ZMYND17	1432001_at	2.7
Mustn1	Musculoskeletal embryonic nuclear protein 1; a putative transcription regulator that may play a role in development and regeneration of the musculoskeletal system	1427201_at	2.6
Car14	Carbonic anhydrase 14; a carbonate dehydratase that functions in buffering of brain extracellular space; may play a role in synaptic transmission and carbon dioxide and ion transport	1450725_s_at	2.5
Dach2	Dachshund 2; may play a role in transcription regulation; cell fate commitment; and eye development; human DACH2 is associated with premature ovarian failure	1449823_at	2.4
Masp1	Mannan-binding lectin serine peptidase 1; a lipopolysaccharide binding protein that activates complement through the lectin pathway; cleaves the alpha-chain of C4; human MASP1 is associated with severe fibrosis during hepatitis C virus-infection	1455346_at	2.4
Mfhas1	Protein containing thirteen leucine rich repeats; which mediate protein-protein interactions; has a region of moderate similarity to a region of Rice Os10g0572300; which is involved in response to cytokinin stimulus and anoxia	1429005_at	2.4
Aspa	Aspartoacylase; hydrolyzes N acetylaspartate into acetate and aspartate; regulates myelination; plays a role in lipid biosynthesis; mutations in human ASPA cause Canavan disease; an autosomal recessive leukodystrophy	1418472_at	2.3
Atf3	Activating transcription factor 3; a transcription regulator that regulates apoptosis; gene knockout is associated with pulmonary eosinophilia; human ATF3 is associated with hypospadias; type I and II diabetes mellitus; leiomyoma; and colonic neoplasm	1449363_at	2.3
Olfm1	Olfactomedin 1; a putative structural molecule; mediates protein complex assembly and release of cytochrome c from mitochondria; induces neuron apoptosis; may act in nervous system development; human OLFM1 correlates with psoriasis and endometrial cancer	1425784_a_at	2.3
Sepx1	Selenoprotein X 1; a zinc-containing protein which acts as a methionine sulfoxide reductase; may function in oxidative stress response	1418888_a_at	2.3
Abi2	Abl-interactor 2; plays a role in camera type eye development; dendrite development; and cerebral cortex cell migration; may play a role in cortical actin cytoskeleton organization and biogenesis	1436984_at, 1433985_at	2.25
Rabl4	Protein containing a Ras family domain; has low similarity to ras-related GTP-binding protein 35 (human RAB35); which is a GTP-binding protein that may function in vesicular transport	1434299_x_at, 1424648_at	2.25
Slc2a1	Solute carrier family 2 member 1; an arsenite transmembrane transporter that acts in antiapoptosis and regulation of glucose transport; human SLC2A1 is associated with Alzheimer disease; diabetes mellitus; breast and several other neoplasms	1434773_a_at, 1426599_a_at	2.25
Cntnap2	Protein with high similarity to human CNTNAP3; which binds PDZ domain-containing proteins and is disrupted in a sporadic bladder exstrophy; contains four laminin G 2 domains and three laminin G 1 domains	1422798_at	2.2
H2-K1	Histocompatibility 2 K1 K region; an MHC class I receptor that plays a role in antigen processing and presentation; apoptosis; cytotoxic T cell differentiation; and immune response; regulates thymic T cell selection	1425336_x_at	2.2
Tubb6	Protein with strong similarity to tubulin beta 2 (rat Rgd1309427); which polymerizes to form microtubules; contains tubulin or FtsZ family GTPase and tubulin or FtsZ family C-terminal domains	1416431_at	2.2
Kif3c	Kinesin family member 3C; a putative microtubule motor protein that may play a role in anterograde axon cargo transport; forms an alternative partner of Kif3a along with Kif3b within the kinesin ll motor complex	1448946_at, 1434947_at	2.15
Rcan1	Regulator of calcineurin 1; a phosphatase inhibitor that plays a role in the regulation of angiogenesis and cell adhesion and migration; acts in signal transduction; learning; and memory; human RCAN1 is associated with down syndrome and Alzheimer disease	1416600_a_at, 1416601_a_at	2.15
Ccndbp1	Cyclin D-type binding-protein 1; a transcriptional repressor; human CCNDBP1 is downregulated in colon tumor; gene maps to a region amplified in several types of cancer	1420745_a_at	2.1
Hspa1b	Heat shock protein 1B; acts in spermatogenesis; gene polymorphism of human HSPA1B correlates with breast cancer; celiac disease; non-Hodgkin lymphoma; ankylosing spondylitis; systemic lupus erythematosus; and nasopharyngeal carcinoma	1452318_a_at, 1427127_x_at, 1427126_at	2.06667
Egf	Epidermal growth factor; acts in antiapoptosis and eye development; human EGF is associated with diabetes; ulcer; hypertension; skin diseases; male urogenital diseases; mental disorders; urinary tract infections; and several neoplasms	1418093_a_at	2
Srebf1	Sterol regulatory element binding transcription factor 1; a transcription regulator that regulates feeding behavior and lipid metabolism; human SREBF1 is associated with diabetes mellitus type II; obesity; HIV infections; and prostatic neoplasms	1426690_a_at	2
Cdkn1c	Cyclin-dependent kinase inhibitor 1C; inhibits G1 specific CDKs; regulates cell proliferation and exit from cell cycle; acts as a apoptosis inhibitor; required for embryogenesis; organ morphogenesis; cell differentiation; and neuron and muscle development	1417649_at	1.9
Ehd4	Protein with very strong similarity to EH-domain containing 4 (rat Ehd4); which is a pinocytic chaperone that acts in NGF receptor signaling pathway and positive regulation of tyrosine kinase receptor internalization; member of the dynamin family	1449852_a_at	1.9
Nedd4l	Neural precursor cell expressed developmentally downregulated 4-like; a sodium channel inhibitor and a ubiquitin ligase that acts in steroid hormone mediated signaling; human NEDD4L is associated with hypertension	1423269_a_at	1.9
RP23-105O4.2	Transcription elongation factor A (SII)-like 7	1435585_at	1.9
Rgs2	Regulator of G protein signaling 2; a GTPase activator that regulates calcium-mediated signaling; microtubule polymerization; and blood pressuree; human RGS2 is associated with Bartter-Gitelman syndrome; bladder cancer; and hypertension	1419248_at, 1447830_s_at, 1419247_at	1.86667
2810474O19Rik	Protein of unknown function; has moderate similarity to uncharacterized human FLJ10652	1429588_at	1.8
Tns3	Tensin 3; a member of the tensin family of focal adhesion proteins; may play a role in regulating cell proliferation and migration; genetic ablation causes defects in lung; gut and bone development; and growth retardation	1455333_at	1.8
Azin1	Antizyme inhibitor 1; an ornithine decarboxylase activator that regulates putrescine and spermidine biosynthesis; plays a role in liver development; promotes cell proliferation	1450714_at, 1422702_at	1.75
2010107H07Rik	Synthetic high osmolarity-sensitive 1 (by homology to C. albicans Sho1p); a predicted osmosensor in the HOG1 MAP kinase high-osmolarity signal transduction pathway	1456204_at	1.7
Gng11	Protein with very strong similarity to human GNG11; which is a GTPase and potassium channel regulator that plays a role in G protein-coupled receptor protein signaling and activation of phospholipase C activity	1448942_at	1.7
Ighv3-2	Synthetic high osmolarity-sensitive 1 (by homology to C. albicans Sho1p); a predicted osmosensor in the HOG1 MAP kinase high-osmolarity signal transduction pathway	1416253_at	1.7
Otud1	Member of the ovarian tumor (OTU)-like cysteine protease family	1453119_at	1.7
Palmd	Palmdelphin; a putative cytosolic protein related to paralemmin (Palm); which may function in plasma membrane dynamics	1417251_at	1.7
Peg3	Paternally expressed 3; plays a role in adult behavior and DNA damage-induced neuronal death; may be involved in angiogenesis; skeletal muscle; and nervous system development	1433924_at, 1417355_at, 1417356_at	1.7
Rnd3	Rho family GTPase 3; plays a role in cell cycle arrest; cell migration; inhibition of actin stress fiber formation and apoptosis; human RND3 is associated with endometriosis and malignant prostate cancer	1416700_at	1.7
Slc25a5	Protein with very strong similarity to human SLC25A5; which functions in ATP biosynthesis and inhibits mitochondrial depolarization; and is associated with dilated cardiomyopathy; member of the mitochondrial carrier protein family of membrane transporters	1436874_x_at, 1423772_x_at, 1434801_x_at, 1438360_x_at, 1438922_x_at	1.68
Fgl2	Fibrinogen-like protein 2; a prothrombin activator that plays a role in protein processing; response to virus; acts in regulation of T cell differentiation; humoral immune response; gene deletion leads to the development of autoimmune glomerulonephritis	1421855_at, 1421854_at	1.65
Map1lc3a	Protein with strong similarity to microtubule-associated protein 1 light chain 3 beta (mouse Map1lc3b); which is an autophagic vacuole-associated protein; member of the microtubule associated protein 1A or 1B light chain 3 family	1447883_x_at, 1451290_at	1.6
Scd2	Stearoyl-coenzyme A desaturase 2; a putative stearoyl-CoA 9-desaturase that plays a role in keratinocyte differentiation; vascular permeability; and triglyceride biosynthesis	1415822_at, 1415823_at	1.6
Sh3kbp1	SH3-domain kinase binding protein 1; binds to and forms actin bundles; terminates receptor protein tyrosine kinase signaling pathway in podocytes	1460337_at, 1431592_a_at	1.6
Sparcl1	SPARC-like 1; an extracellular matrix protein that interacts with collagen and calcium; may play a role in central nervous system development	1416114_at	1.6
Cyb5r3	Cytochrome b5 reductase 3; plays a role in the regulation of actin nucleation and CDH1 localization; human CYB5R3 activity is reduced in hereditary methemoglobinemia	1422186_s_at, 1422185_a_at, 1425329_a_at	1.56667
2010106G01Rik	Protein with high similarity to human SPPL2B; which mediates intramembrane proteolysis of TNFalpha in activated dendritic cells to stimulate IL12 production	1452225_at, 1425193_at	1.55
Daam1	Dishevelled associated activator of morphogenesis 1; binds to Ephb1 and Ephb2; may play a role in central nervous system development and neuron differentiation	1455244_at	1.5
EG667677	Synthetic high osmolarity-sensitive 1 (by homology to C. albicans Sho1p); a predicted osmosensor in the HOG1 MAP kinase high-osmolarity signal transduction pathway	1438546_x_at	1.5
Enah	Enabled homolog; a profilin-binding protein that interacts with human BAIAP2 to promote filopodium formation; involved in actin filament organization and polymerization; axon guidance; and cell-cell adhesion; human ENAH is associated with breast neoplasms	1424800_at, 1424801_at	1.5
ENSMUSG00000049832	Synthetic high osmolarity-sensitive 1 (by homology to C. albicans Sho1p); a predicted osmosensor in the HOG1 MAP kinase high-osmolarity signal transduction pathway	1438546_x_at	1.5
Fbp2	Fructose bisphosphatase 2; a gluconeogenesis regulatory enzyme that hydrolyze fructose-1 6-bisphosphate to fructose 6-phosphate; acts in fructose and glucose metabolism	1449088_at	1.5
Gbe1	Protein with strong similarity to human glucan branching enzyme 1 (GBE1); which plays a role in glycogen metabolism and is associated with glycogen storage disease type IV and late onset form of nervous system diseases upon gene mutation	1420654_a_at	1.5
Hist2h3c1	Protein with high similarity to histone 2 H3c2 (mouse Hist2h3c2); which is a transcriptional regulator that may play a role in nucleobase; nucleoside; nucleotide and nucleic acid metabolism; contains a core histone H2A; H2B; H3 or H4 domain	1442051_at	1.5
Iigp1	Interferon-inducible GTPase; a GTP and GDP binding protein that localizes to ER and Golgi membranes; expressed by macrophages in response to IFN-alpha (Ifna); IFN-gamma (Ifng) or the early phase of Listeria monocytogenes infection	1419043_a_at	1.5
Iqsec2	Protein containing a Sec7 domain; which are found in guanine nucleotide exchange factors for ARF family GTPases; contains an IQ calmodulin-binding motif; has moderate similarity to rat Iqsec3; which is a putative ARF guanyl-nucleotide exchange factor	1436622_at	1.5
Stbd1	Member of the starch binding domain-containing family; has strong similarity to uncharacterized rat RGD1311800	1434442_at	1.5
Tpd52l1	Protein with strong similarity to tumor protein D52-like 1 (human TPD52L1); which binds 14-3-3 proteins and may act in G2/M transition of the mitotic cell cycle and cell proliferation; member of the tumor protein D52 family	1418412_at	1.5
Add3	Adducin 3; binds to protein kinase C; involved in response to hormone stimulus and salt stress; may play a role in apoptosis and cell morphogenesis; human ADD3 is associated with astrocytoma; glioma; and amyotrophic lateral sclerosis	1423298_at, 1423297_at, 1426574_a_at	1.43333
Asb12	Protein containing five ankyrin repeats and a SOCS box domain; has moderate similarity to mouse Asb1; which may play a role in targeting proteins for degradation or in negative regulation of cytokine signaling	1420346_at	1.4
H2-D1	H-2D cell surface glycoprotein; binds to Klra1; plays a role in leukocyte adhesion; and processing and presentation of endogenous antigen; regulates natural killer cell mediated immunity	1451784_x_at, 1425545_x_at, 1451683_x_at	1.4
Hoxa10	Homeobox A10; a transcription factor that acts in spermatogenesis and embryo implantation; acts in ossification; erythrocyte development; and pattern specification process; human HOXA10 is associated with polycystic ovary syndrome and lung cancer	1431475_a_at	1.4
Igf2	Insulin-like growth factor 2; acts in T-cell activation; dendritic cell differentiation; and fetal lung development; human IGF2 is associated with psoriasis; postmenopausal osteoporosis; diabetic retinopathy; type I diabetes mellitus and several neoplsms	1448152_at	1.4
Itga7	Integrin alpha 7; a laminin receptor that plays a role in myoblast differentiation; axonogenesis; cell-matrix adhesion; and synaptogenesis; inhibits MAPK activity; human ITGA7 is associated with different forms of Duchenne muscular dystrophy	1418393_a_at	1.4
Maged1	Melanoma antigen family D 1; a transcriptional coactivator that induces apoptosis and JUN kinase activity; inhibits angiogenesis; cell adhesion; lamellipodium assembly; and actin cytoskeleton organization; regulates cell cycle and protein localization	1450062_a_at	1.4
Sh3bp5	Protein with strong similarity to human SH3BP5; which interacts with JNK; inhibits BTK activity and B-cell receptor-induced BTK -dependent calcium mobilization and apoptosis; member of the SH3 domain-binding protein 5 (SH3BP5) family	1421923_at	1.4
Slc25a33	Solute carrier family 25 member 33; a mitochondrial pyrimidine nucleotide transporter and target of the insulin like growth factor I mTOR pathway that is required for mitochondrial activity in regulating cell growth and proliferation	1424211_at	1.4
Spns2	Protein with high similarity to spinster-like (human SPIN1); which binds human BCL2 and human BCL2L1 to induce caspase-independent autophagic cell death; member of the major facilitator superfamily and the sugar (and other) transporter family	1451601_a_at	1.4
Ube2g2	Ubiquitin-conjugating enzyme E2G 2; an ubiquitin-protein ligase that plays a role in ER-associated protein catabolic process and protein ubiquitination	1417032_at	1.4
Igf1	Insulin-like growth factor 1; a signal transducer that acts in antiapoptosis; cell proliferation; and multicellular organismal development; regulates heart contraction and ossification; human IGF1 is associated with various types of neoplasm	1434413_at, 1437401_at	1.35
Macf1	Microtubule-actin crosslinking factor 1; a putative structural molecule that is involved in Wnt signaling and translocation of axin to the cell membrane; inhibits microtubule depolymerization; may act in the development of muscle; lung; and nervous system	1428847_a_at, 1428848_a_at	1.35
Tgm2	Transglutaminase 2; crosslinks extracellular matrix (ECM) and other proteins; modulates cell growth; adhesion; signaling and apoptosis; human TGM2 is associated with celiac disease; Alzheimer; and various cancers	1433428_x_at, 1437277_x_at, 1417500_a_at, 1455900_x_at	1.35
9130011J15Rik	Protein of unknown function; has very strong similarity to uncharacterized human C19orf42	1426646_at, 1415705_at	1.3
Abcd2	ATP-binding cassette subfamily D (ALD) member 2; a putative ATPase activity coupled to transmembrane movement of substances that acts in cellular response to nutrient levels; fatty acid beta-oxidation; and very-long-chain fatty acid metabolic process	1438431_at, 1419748_at, 1456812_at	1.3
Abtb2	Protein with high similarity to human BTBD11; which is a retinoic acid induced protein that may play a role in embryonic development; contains three ankyrin repeats and a BTB (BR-C; ttk and bab) or POZ (Pox virus and zinc finger) domain	1433453_a_at	1.3
Akap2	A kinase (PRKA) anchor protein 2; may play a role in protein localization; may act in signal transduction; human AKAP2 is associated with Kallmann syndrome and bone anomalies	1455870_at	1.3
Ccrn4l	CCR4 carbon catabolite repression 4-like; a putative DNA binding protein; plays a role in circadian rhythm; glucose homeostasis; and regulation of lipid metabolic process	1425837_a_at	1.3
Glrx5	Glutaredoxin 5; a putative protein disulfide oxidoreductase that may mediate iron-sulfur cluster assembly; human GLRX5 is associated with anemia and iron overload	1428553_at	1.3
Gstz1	Glutathione transferase zeta 1; a dichloroacetate halidohydrolase that plays a role in fat cell differentiation; glutathione biosynthetic process; and exogenous drug catabolic process; involved in response to oxidative stress	1427552_a_at	1.3
H2-L	Histocompatibility 2, D region; histocompatibility 2, D region locus 1	1451931_x_at	1.3
Higd2a	Member of the hypoxia-induced protein conserved region containing family; which may be membrane proteins; has a region of high similarity to hypoxia induced gene 1 (mouse Higd1a); which is induced in cerebral cortex neurons in response to hypoxia	1418002_at	1.3
Hspa1a	Heat shock protein 1A; a cathepsin B that acts in DNA fragmentation during apoptosis and caspase activation; human HSPA1A is associated with cryptorchidism; diabetes; agranulocytosis; Celiac disease; depression; spondylitis; and rheumatoid arthritis	1452388_at	1.3
Nceh1	Arylacetamide deacetylase-like 1; a neutral cholesterol ester hydrolase; binds chlorpyrifos oxon (CPO); functions as the principle detoxifying enzyme in the brain for the organophosphate chlorpyrifos oxon	1455227_at	1.3
Orai1	ORAI calcium release-activated calcium modulator 1; an store-operated calcium channel that acts in regulation of B cell proliferation; cytokine production; and myoblast differentiation; human ORAI1 is associated with severe combined immunodeficiency	1424990_at	1.3
Pde8a	Phosphodiesterase 8A; involved in regulation that cAMP metabolism and spermatogenesis; functions in luteinizing hormone signaling and androgen biosynthesis; regulates cell migration and gene expression; may play a role in T cell activation	1418406_at	1.3
Plagl1	Pleomorphic adenoma gene-like 1; a transcriptional regulator that plays a role in the induction of apoptosis; embryonic development; cell cycle arrest and gliogenesis; regulates ossification; cell proliferation; and histone acetyltransferase activity	1426208_x_at	1.3
Rpl3	Ribosomal protein L3; a RNA binding putative cytosolic large ribosomal subunit that may play a role in translation and nonsense mediated mRNA decay	1449323_a_at	1.3
Sacs	Spastic ataxia of Charlevoix-Saguenay (sacsin); a co-chaperone that acts as a regulator of Hsp70 chaperone machinery; involved in hearing; may play a role in protein folding; human SACS gene mutations are autosomal recessive spinocerebellar ataxias	1434958_at	1.3
Tmem63b	Member of the DUF221 domain of unknown function family; has very strong similarity to uncharacterized human TMEM63B	1452219_at	1.3
Uxs1	Protein with very strong similarity to UDP-glucuronate decarboxylase 1 (rat Uxs1); which synthesizes UDP-xylose for glycosaminoglycan biosynthesis and has Akt protein kinase binding activity; member of the NAD-dependent epimerase or dehydratase family	1452011_a_at	1.3
Btg2	BTG family member 2; a transcription coactivator that acts in cell cycle arrest and histone arginine methylation; regulates apoptosis; neurogenesis; and cell proliferation; human BTG2 is associated with ophthalmopathy and renal cell carcinoma	1416250_at, 1448272_at	1.25
Camk2d	Protein with very strong similarity to calcium calmodulin dependent protein kinase II delta (rat Camk2d); which is a serine threonine kinase that induces transcription factor activity; acts in sarcomere organization and synaptic transmission	1422659_at, 1427763_a_at	1.25
Degs1	Degenerative spermatocyte homolog 1; may play a role in spermatogenesis and unsaturated fatty acid biosynthesis	1423346_at, 1423345_at	1.25
Eid1	EP300 interacting inhibitor of differentiation 1; a transcriptional regulator that plays a role in cell differentiation and histone acetylation; human EID1 is associated with malignant form of mesothelioma	1448405_a_at, 1416614_at	1.25
Hspb1	Heat shock 27 kDa protein 1; a chaperone that acts in cytoskeletal organization and neuroprotection; regulates apoptosis; NF-kappaB activity; and neurite outgrowth; human HSPB1 is associated with Barrett metaplasia; Alzheimer; and Hodgkin disease	1422943_a_at, 1425964_x_at	1.25
Bpgm	2-3-bisphosphoglycerate mutase; an isomerase that acts in dephosphorylation and respiratory gaseous exchange; human BPGM is associated with non-spherocytic hemolytic anemia and diabetes	1415865_s_at, 1415864_at, 1448119_at	1.23333
Hipk2	Homeodomain interacting protein kinase 2; a transcriptional cofactor that acts in serine or threonine phosphorylation; induces apoptosis; involved in p53 mediated signaling and MAPK activation; human HIPK2 is associated with pilocytic astrocytomas	1428433_at, 1424863_a_at, 1425983_x_at, 1448631_a_at	1.225
Apod	Apolipoprotein D; a lipid transporter that mediates cell migration; may regulate cell cycle; human APOD is associated with Alzheimer disease; Guillain-Barre syndrome; myocardial infarction; schizophrenia; bipolar disorder; and several cancers	1416371_at	1.2
Atf5	Activating transcription factor 5; a transcription regulator that plays a role in antiapoptosis; neurogenesis; and G2-M transition checkpoint; human ATF5 is associated with rheumatoid arthritis	1425927_a_at	1.2
Eif4ebp1	Eukaryotic translation initiation factor 4E binding protein 1; a translation factor that acts in insulin receptor signaling pathway; regulates lipid metabolism and protein kinase B signaling cascade; human EIF4EBP1 is upregulated in several neoplasms	1434976_x_at, 1417562_at	1.2
Fasn	Fatty acid synthase; an acyl carrier and putative enoyl-reductase that mediates feeding behavior; human FASN is associated with several neoplasms; ulcerative colitis; nonalcoholic fatty liver disease; and adenomatous polyposis coli	1423828_at	1.2
Osbpl8	Oxysterol binding protein-like 8; plays a role in lipid metabolism; expression is regulated by runt related transcription factor 2	1437069_at	1.2
Ptpn1	Protein tyrosine phosphatase non-receptor type I; acts in protein dephosphorylation and glucose homeostasis; regulates apoptosis and protein kinase activity; human PTPN1 is associated with breast neoplasms; diabetes mellitus; and obesity	1417068_a_at	1.2
Rnf144b	Protein with strong similarity to IBR domain containing 2 (human IBRDC2); which is a putative ubiquitin-protein ligase that plays a role in mediating human TP53 -dependent apoptosis; member of the IBR (In Between Ring Fingers) domain containing family	1439153_at	1.2
Sdc2	Syndecan 2; acts in embryonic epithelium morphogenesis; VLDL lipolysis; and actin cytoskeleton organization and biogenesis; may play a role in lung and skeletal development; human SDC2 is associated with pancreatic adenocarcinoma; autism; and exostoses	1417011_at, 1448545_at	1.2
Sfxn3	Protein with high similarity to sideroflexin 1 (mouse Sfxn1); which is a putative mitochondrial iron transporter required for skeletal development and is associate with flexed-tail mice upon gene mutation; member of the tricarboxylate carrier family	1417893_at	1.2
Slc20a1	Solute carrier family 20 member 1; an inorganic phosphate transporter that acts as viral receptor; plays a role in vascular calcification; human SLC20A1 is associated with hypertension and Ig mutated B cell leukemia	1448568_a_at	1.2
Slc25a37	Solute carrier family 25 member 37 (mitoferrin); functions as a mitochondrial iron importer essential for heme biosynthesis in erythroblasts; rapid decrease in expression in juvenile mice may correlate with splenic lymphocyte maturation	1417750_a_at	1.2
St3gal5	ST3 beta-galactoside alpha-2; 3-sialyltransferase 5; acts in ganglioside biosynthesis; human ST3GAL5 is associated with infantile-onset symptomatic epilepsy syndrome; atherosclerosis; melanoma and bladder cancer	1460241_a_at, 1449198_a_at	1.2
Tmem205	Protein with low similarity to rice Os12g0557400; which is involved in response to anoxia	1430421_a_at	1.2
Tmem43	Member of the DUF1625 domain of unknown function family; has very strong similarity to uncharacterized rat MGC94413	1426434_at	1.2
Acsl4	Acyl-CoA synthetase long-chain family member 4; a putative long chain fatty acid CoA ligase that acts in arachidonic acid secretion and prostaglandin metabolism; human ACSL4 is associated with hepatocellular carcinoma and X-linked mental retardation	1433531_at, 1418911_s_at	1.15
Rassf3	Ras association domain family 3; may play a role in Ras protein signal transduction	1448546_at, 1448547_at	1.15
Tsc22d1	TSC22 domain family member 1; a transcriptional regulator that acts in transforming growth factor beta receptor signaling pathway and induction of apoptosis; human TSC22D1 is associated with prostate cancer and salivary gland neoplasms	1454971_x_at, 1425742_a_at, 1454758_a_at	1.13333
4833439L19Rik	Protein of unknown function; has strong similarity to uncharacterized rat LOC306766	1448100_at, 1422017_s_at	1.1
Abcb6	ATP-binding cassette subfamily B member 6; enables the directed movement of substances into; out of; within or between cells; may play a role in heme biosynthesis; human ABCB6 is associated with hepatocellular carcinoma	1422524_at	1.1
Ank2	Ankyrin 2 neuronal; a structural constituent of eye lens that acts in actin filament organization; posttranslational membrane targeting; and Ca2+ ion homeostasis; regulates heart rate; human ANK2 is associated with cardiac arrhythmia and long QT syndrome	1434264_at, 1434265_s_at	1.1
BC117090	Synthetic high osmolarity-sensitive 1 (by homology to C. albicans Sho1p); a predicted osmosensor in the HOG1 MAP kinase high-osmolarity signal transduction pathway	1423795_at, 1416253_at	1.1
Bcl10	B cell leukemia lymphoma 10; a transcription coactivator that regulates actin filament polymerization; NFkappaB activation; mast cell degranulation; and apoptosis; human BCL10 is associated with mucosa-associated lymphoid tissue lymphomas	1418972_at	1.1
Chrnb1	Cholinergic receptor nicotinic beta polypeptide 1 (muscle); plays a role in cation transport; may involve in muscle development; human CHRNB1 gene is associated with myasthenia gravis; nicotine dependence; and thymus hyperplasia	1420682_at	1.1
Cpne3	Protein with strong similarity to copine III (human CPNE3); which is a protein kinase that plays a role in protein amino acid phosphorylation; may play a role in calcium dependent phospholipid binding and lipid metabolism; member of the copine family	1435450_at	1.1
Cxcl14	Chemokine C-X-C motif ligand 14; a chemoattractant that acts in cell-cell signaling; inflammatory response; and glucose metabolism; regulates chemotaxis and hormone synthesis; inhibits angiogenesis; human CXCL14 is associated with several cancers	1418456_a_at	1.1
Egr1	Early growth response 1; a transcription factor that acts in apoptosis; cell development and differentiation; regulates cell cycle progression; cell activation and synaptic plasticity; human EGR1 is associated with glioma; several types of cancer	1417065_at	1.1
Fxyd6	FXYD domain-containing ion transport regulator 6; a putative ion channel that acts in the regulation of ATPase activity and homeostatic process; human FXYD6 is associated with susceptibility to schizophrenia	1417343_at	1.1
Gna11	Guanine nucleotide binding protein alpha-11; acts in GPCR pathway; heart development; neurotransmission; apoptosis; and iodine uptake; genetic knockout causes pituitary somatotroph hypoplasia and dwarfism; gene inactivation causes epilepsy	1449144_at, 1434254_at	1.1
Grb14	Growth factor receptor bound protein 14; an SH3-SH2 adaptor that regulates cell proliferation and insulin receptor signaling pathway; upregulated in Type 2 Diabetes Mellitus; human GRB14 is associated with Breast Neoplasms	1417673_at	1.1
Gstk1	Glutathione S-transferase kappa 1; a mitochondrial alkyl hydroperoxide reductase that may play a role in xenobiotic detoxification and protection of mitochondria from the damaging effects of reactive oxygen species	1452823_at	1.1
Lmcd1	LIM and cysteine-rich domains 1; a transcription corepressor that inhibits DNA binding and transcription factor activity; mediates osteoclast differentiation and activation of JNK; human LMCD1 is associated with breast and lung cancers	1424596_s_at	1.1
Lum	Lumican; a putative extracellular matrix glycoprotein that acts innate immunity; human LUM is associated with myopia; glioblastoma; and breast and cervical cancers; rat Lum is upregulated in rat model of ischemia	1423607_at	1.1
Mt1	Metallothionein 1; an antioxidant that acts in nitric oxide mediated signal transduction and zinc ion homeostasis; inhibits TNF induced NF kappaB activation and IkappaB degradation; human MT1A is associated with colorectal cancer and renal cell carcinoma	1422557_s_at	1.1
Odc1	Ornithine decarboxylase structural 1; promotes keratinocyte activation and angiogenesis; activates ATM-DNA damage signaling pathway; essential for cell survival during embryogenesis; human ODC1 is associated with glioma and various cancers	1437711_x_at, 1438761_a_at	1.1
Phkb	Protein with strong similarity to human PHKB; which is a phosphorylase kinase regulator that plays a role in glycogen metabolism and is associated with glycogen storage disease upon gene mutation	1434511_at	1.1
Pxmp2	Peroxisomal membrane protein 2; may play a role in peroxisome organization and biogenesis; expressed highly in the kidney; liver; heart and spinal cord; human PXMP2 is associated with colon carcinoma	1417841_at	1.1
Tbc1d20	Protein with strong similarity to human TBC1D20; which is an Rab GTPase activator that plays a role in intracellular protein transport; regulates GTP catabolic process and VSV-G transport from endoplasmic reticulum to Golgi apparatus	1426644_at	1.1
Tmx4	Member of the thioredoxin family; which are small enzymes acting in redox reactions; has a region of moderate similarity to human TXNDC; which is a protein disulfide oxidoreductase acting in antiapoptosis and the response to unfolded proteins	1453120_at	1.1
Uba3	Ubiquitin-like modifier activating enzyme 3; a NEDD8 activating enzyme that plays a role in proteolysis; protein modification; and cell cycle; induces apoptosis	1435164_s_at, 1417202_s_at, 1431746_a_at	1.1
Usp28	Protein with strong similarity to human ubiquitin specific peptidase 28; which plays a role in signal transduction by p53 class mediator; regulates protein stability and is associated with colon and breast carcinomas	1433982_at	1.1
Igfbp4	Insulin-like growth factor-binding protein 4; binds to cytoskeletal proteins; acts in DNA metabolism; human IGFBP4 is associated with kidney failure; hyperthyroidism; diabetes; polycystic ovary syndrome; osteoporosis; breast and several neoplasms	1437405_a_at, 1437406_x_at, 1423756_s_at, 1423757_x_at	1.075
Acss2	Acyl-CoA synthetase short-chain family member 2; plays a role in acetyl-CoA biosynthetic process; lipid metabolic process; and pyruvate dehydrogenase bypass	1422478_a_at, 1422479_at	1.05
B2m	Beta 2-microglobulin; acts in antigen processing and presentation; mating behavior; and chemotaxis; regulates IL-2 production; human B2M is associated with AIDS; Crohn Disease; Hemophilia A and B; nervous and digestive system diseases; and several cancers	1449289_a_at, 1452428_a_at	1.05
Osbpl1a	Protein with strong similarity to oxysterol binding protein-like 1A (human OSBPL1A); which is a phosphatidylinositol binding protein; acts in cell growth and liver X receptor alpha mediated transactivation; contains three ankyrin repeats	1460192_at, 1416823_a_at	1.05
Pmpcb	Protein with strong similarity to rat Pmpcb; which binds to metal ions; plays a role in mitochondrial protein processing during import and proteolysis	1429709_at, 1433729_x_at	1.05
Slc25a39	Solute carrier family 25 member 39; expression is induced in brown adipose tissue exposed to cold	1439410_x_at, 1456176_x_at, 1453111_a_at, 1447783_x_at	1.05
Vps29	Vacuolar protein sorting 29; plays a role in the hetero-oligomerization of proteins; may play a role in retrograde transport from endosomes to the trans-Golgi network	1417660_s_at, 1417659_at	1.05
Pgd	Protein with strong similarity to human PGD; which plays a role in NADPH regeneration and pentose-phosphate shunt; and is associated with uterine cervical neoplasms	1436771_x_at, 1437380_x_at, 1423706_a_at	1.03333
Stom	Stomatin; binds and inhibits ASIC1a (Accn2); ASIC2a (Accn1) and ASIC3 (Accn3) sodium channel activity; plays a role in mechanotransduction in a subpopulation of sensory neurons; human STOM is associated with hemolytic anemia	1438910_a_at, 1419097_a_at, 1449341_a_at	1.03333
1200016E24Rik	RIKEN cDNA 1200016E24 gene	1452418_at	1
1810020D17Rik	Member of the DUF498 protein of unknown function family; which may be involved in DNA repair; has strong similarity to uncharacterized human PTD015	1451381_at	1
2010111I01Rik	Protein with high similarity to human C9orf3; which is a metalloaminopeptidase that is involved in proteolysis	1460695_a_at	1
Acly	ATP citrate lyase; involved in in utero embryonic development; may play a role in acetyl-CoA and acetylcholine biosynthesis	1451666_at, 1439459_x_at	1
Adamts5	A disintegrin-like and metallopeptidase (reprolysin type) with thrombospondin type 1 motif 5 (aggrecanase-2); an metalloendopeptidase that functions in glycoprotein catabolism and neurite extension; human ADAMTS5 is associated with rheumatoid arthritis	1456404_at	1
Afap1	Actin filament associated protein; a protein tyrosine kinase activator that acts in kidney development; may play a role in actin filament organization and kidney development; human AFAP1 is associated with prostate cancer	1436729_at	1
Atp1b3	Na K ATPase beta 3 subunit; may play a role in potassium and sodium ion transport	1423126_at	1
Bbx	Protein containing a high mobility group box (HMG1 or 2) family domain; has strong similarity to uncharacterized human BBX	1428796_at	1
Cat	Catalase; an antioxidant; acts in MAPKKK cascade; human CAT activity is associated with arthritis; brain disease; cystic fibrosis; diabetes; skin disease; pancreatitis; schizophrenia; breast and several other neoplasms; gene mutation causes acatalasia	1416430_at, 1416429_a_at	1
Cdkal1	Protein with strong similarity to human CDKAL1; which is involved in insulin secretion; may mediate cellular response to insulin stimulus and is associated with type 2 diabetes mellitus and genetic predisposition to psoriasis	1423953_at	1
Csrp1	Cysteine and glycine-rich protein 1; may play a role in cytoskeleton organization and skeletal muscle and nervous system development; induced in response to increased cellular density; UV radiation; and staurosporine	1425811_a_at	1
Fam105b	Protein with moderate similarity to human FAM105A; which induces apoptosis	1427966_at	1
Fam20b	Protein with very strong similarity to family with sequence similarity 20 member B (human FAM20B); which is a kinase that phosphorylates xylose in the glycosaminoglycan protein linkage region; member of the DUF1193 domain of unknown function family	1451668_at	1
Grn	Granulin; a growth factor that plays a role in blastocyst hatching; ectoderm development; and is involved in response to wounding; human GRN is associated with multiple myeloma; frontotemporal dementia; and parkinsonism	1438629_x_at, 1456567_x_at, 1448148_at	1
Id3	Inhibitor of DNA binding 3; acts in T-cell activation and dendritic cell DC2 development; regulates apoptosis; S phase cell cycle progression; cell proliferation and fat cell differentiation; human ID3 is associated with thyroid cancer and neuroblastoma	1416630_at	1
Lgmn	Legumain; a cysteine-type endopeptidase that acts in cell migration; osteoclast differentiation; and transforming growth factor beta receptor signaling pathway; human LGMN is associated with several neoplasms	1448883_at	1
Raph1	Ras association (RalGDS/AF-6) and pleckstrin homology domains 1	1434302_at	1
Rb1	Retinoblastoma 1; mediates hemopoiesis; hearing; interphase of mitotic cell cycle; erythrocyte maturation; and fat cell differentiation; regulates transcription and cell differentiation; human RB1 is associated with Hodgkin disease and several neoplasms	1417850_at	1
Slco3a1	Protein with very strong similarity to human SLCO3A1; which is a putative drug transporter that may play a role in lactation and organic cation transport	1434537_at, 1448918_at	1
Smarcd2	SWI/SNF related matrix associated actin dependent regulator of chromatin subfamily d member 2; DNA-binding protein that may regulate transcription of the human immunodeficiency virus (HIV-1) by binding the HIV-1 LTR negative regulatory element (NRE)	1448400_a_at	1
Tceal8	Member of the transcription elongation factor A SII-related family; has very strong similarity to uncharacterized rat Tceal8	1418171_at	1
Tln2	Talin 2; may bind to integrin; localized to the basement membrane	1429111_at, 1435700_at	1
Tmem165	Transmembrane protein 165; a member of the IL-8 superfamily that may play a role in the negative regulation of cell proliferation; protein expression is downregulated in stimulated quiescent fibroblasts	1415741_at	1
Tom1l2	Target of myb1-like 2; involved in immune response	1434385_at	1
Trim25	Tripartite motif-containing 25; an ubiquitin-protein ligase and a putative transcription factor that acts in positive regulation of cell proliferation and internal genitalia morphogenesis; human TRIM25 is associated with breast cancer	1419879_s_at	1
Utrn	Utrophin; binds to actin; acts in muscle organ and neuromuscular junction development; cell adhesion; and programmed cell death; human UTRN is associated with Duchenne muscular dystrophy; ovarian and breast neoplasms; and congenital myasthenic syndromes	1452222_at	1
Wdr1	WD repeat domain 1; a putative actin binding protein that may play a role in response to inorganic substance and sensory perception of sound; gene mutations cause autoinflammatory disease and macrothrombocytopenia	1450851_at, 1423054_at, 1437591_a_at	1
Yaf2	YY1-associated factor 2; binds to RING1 and RNF2; localizes to nucleoplasm	1429839_a_at, 1423399_a_at	1
Zfp36	Zinc finger protein 36; regulates mRNA stability by binding to its ARE; promotes mRNA deadenylation and regulates apoptosis; gene loss in mice is associated with autoimmune disorders	1452519_a_at	1
Btg1	B-cell translocation gene 1 anti-proliferative; a transcriptional coactivator that regulates cell cycle; cell proliferation; angiogenesis; and apoptosis; human BTG1 is associated with B-cell leukemia	1437455_a_at, 1426083_a_at	0.95
Jun	Jun oncogene; a transcription activator that acts in antiapoptosis and regulation of cell growth; human JUN is associated with Alzheimer disease; multiple sclerosis; glomerulonephritis; schizophrenia; psoriasis; prostatic and several neoplasms	1417409_at, 1448694_at	0.95
Ppap2a	Phosphatidic acid phosphatase 2a; involved in diacylglycerol synthesis; sphingosine-1-phosphate generation and hydrolysis; regulates spermatogenesis; body size; hair follicle development and hair structure; human PPAP2A is associated with ovarian cancer	1422619_at, 1422620_s_at	0.95
Abca9	Protein with high similarity to ATP binding cassette subfamily A member 8 (human ABCA8); which is an ATPase that directly drives the active transport of a substance across a membrane; contains two ABC transporter domain	1440879_at	0.9
Acaca	Acetyl-Coenzyme A carboxylase alpha; plays a role in fatty acid biosynthetic process; regulates apoptosis; cell proliferation; cell growth; insulin secretion; and glycogen biosynthetic process; human ACACA is upregulated in fatty liver	1434185_at	0.9
Actn2	Alpha actinin 2; a member of a family of actin-binding and crosslinking proteins; enhances nuclear receptor transcriptional activation; may play a role in muscle cell fusion	1448327_at	0.9
Aldh2	Aldehyde dehydrogenase 2 mitochondrial; acts in cellular aldehyde metabolism; human ALDH2 is associated with alcoholism; polyneuropathy; Alzheimer disease; diabetes mellitus associated with kidney failure; myocardial infarction; and several neoplasms	1448143_at	0.9
Amot	Angiomotin; a GTPase inhibitor that plays a role in the regulation of angiogenesis and in the endothelial cell migration	1454890_at	0.9
App	Amyloid beta (A4) precursor protein; a cupric reductase; acts in axonogenesis and regulation of cytokine secretion; human APP is upregulated in acquired immunodeficiency syndrome; arteriosclerosis; Down syndrome; multiple sclerosis; and several neoplasms	1427442_a_at, 1420621_a_at	0.9
Arid5b	AT rich interactive domain 5B; a transcription repressor that plays a role in male and female genitalia development; regulates growth and fat cell differentiation; may play a role in embryonic limb morphogenesis	1434283_at	0.9
Arpc1a	Protein with very strong similarity to human ARPC1A; which may play a role in actin cytoskeleton organization; cell morphogenesis; and cell motion; contains four WD domain G-beta repeats	1416079_a_at	0.9
Atp6v1b2	V-ATPase B2 subunit; a putative actin binding protein that may play a role in the skeletal development and is involved in the polarization of osteoclasts	1415814_at, 1419883_s_at	0.9
Cd74	CD74 antigen; binds to and targets the class II MHC for antigen processing; acts in T and B cell development and cell cycle; gene is upregulated in gastric adenocarcinoma; human CD74 is associated with inflammatory bowel diseases and several neoplasms	1425519_a_at	0.9
Cdkn2c	Cyclin-dependent kinase inhibitor 2C; acts in cell cycle arrest; cerebellar cortex formation; and induction of apoptosis; human CDKN2C is associated with Alzheimer disease; acute form of myeloid leukemia; parathyroid adenomas; and meningeal neoplasms	1416868_at	0.9
Cyp27a1	Cytochrome P450 family 27 subfamily A polypeptide 1; acts in cholesterol homeostasis; bile acid synthesis and metabolism; and in triacylglycerol metabolism; human CYP27A1 gene mutations are associated with cerebrotendinous xanthomatosis	1417590_at	0.9
E130014J05Rik	Tet oncogene family member 2; plays a role in post-embryonic development and survival; genetic knockout causes early death	1438781_at	0.9
Erbb2ip	Erbb2 interacting protein; a transmembrane receptor protein tyrosine kinase adaptor that inhibits lipopolysaccharide-mediated signaling pathway and cytokine secretion; regulates myelination; inflammatory response; and protein stability	1428011_a_at	0.9
Gga2	Protein with strong similarity to Golgi-associated gamma-adaptin ear containing ARF-binding protein 2 (human GGA2); which is a clathrin-binding protein; member of the VHS domain containing family; contains a GAT domain and an adaptin C-terminal domain	1428141_at	0.9
Gpr177	Protein with moderate similarity to mesoderm 3 (C. elegans mom-3); which is a component of the conserved Wnt-Wingless signaling pathway that is required for polarization of the EMS blastomere and establishment of mitotic spindle orientation	1423824_at	0.9
Gtdc1	Protein of unknown function; has high similarity to uncharacterized human GTDC1	1434290_at	0.9
H19	H19 fetal liver mRNA	1448194_a_at	0.9
H2-Aa	Histocompatibility 2 class II antigen A alpha; associates with A beta chains to form Ia antigen; induction by interferon gamma is inhibited by Toxoplasma gondii; haplotype g7 is pivotal in autoimmune diabetes	1435290_x_at, 1438858_x_at	0.9
H2-Eb1	Histocompatibility 2 class II antigen E beta; a peptide antigen binding protein that is involved in antigen processing and presentation of exogenous peptide antigen via MHC class II; plays a role in cellular defense response	1417025_at	0.9
Igtp	Interferon gamma induced GTPase; a antimicrobial peptide that is involved in defense response and inflammatory response; inhibits apoptosis; activates protein kinase activity; mRNA is overexpressed in cutaneous graft-versus-host disease	1417141_at	0.9
Lemd3	LEM domain containing 3; inhibits SMAD protein mediated BMP and TGFB signalings; acts in angiogenesis; apoptosis; and skeletal system development; human LEMD3 is associated with melorheostosis; Buschke-Ollendorff syndrome; and osteopoikilosis	1435291_at	0.9
Lims1	LIM and senescent cell antigen-like domains 1; plays a role in actin cytoskeleton organization and blastocyst development; regulates cell-matrix adhesion and cell proliferation; human LIMS1 is upregulated in breast carcinoma	1418232_s_at	0.9
LOC100044968	Similar to modulator recognition factor 2; AT rich interactive domain 5B (MRF1-like)	1434283_at	0.9
Mavs	Mitochondrial antiviral signaling protein; plays a role in activation of caspase activity and intracellular signaling cascade; regulates cell death and type I interferon-mediated signaling pathway	1439185_x_at, 1451176_at	0.9
Mid1ip1	Mid1 interacting protein 1; interacts with Mid1 to regulate microtubule stability and dynamics; human MID1IP1 may play a role in Opitz syndrome	1416840_at	0.9
Nab1	Ngfi-A binding protein 1; a transcriptional corepressor that plays a role in cell development; activates schwann cell myelination; upregulated in heart failure	1417624_at	0.9
Ostf1	SH3 domain protein 3; may play a role in skeletal development	1452246_at	0.9
Pitx2	Paired-like homeodomain transcription factor 2; involved in left-right asymmetry determination and in the regulation of smooth muscle cell differentiation; human PITX2 mutations cause Axenfeld-Rieger; iris hypoplasia; and iridogoniodysgenesis syndromes	1424797_a_at	0.9
Polg	DNA polymerase gamma; plays a role in mitochondrial DNA replication; human POLG is associated with ophthalmoplegia; mitochondrial ataxic syndrome; parkinsonism; lactic acidosis and premature ovarian failure	1423272_at	0.9
Ppp1r14b	Protein phosphatase 1 regulatory (inhibitor) subunit 14B; a type 1 serine-threonine specific protein phosphatase inhibitor that inhibits the action of both glycogen-bound and myosin-associated phosphatases	1450914_at	0.9
Prkca	Protein kinase C alpha; acts in antiapoptosis; DNA replication; G1-S transition checkpoint; Rho protein signal transduction; and tumor necrosis factor-mediated signaling pathway; human PRKCA is associated with type-2 diabetes and several neoplasms	1450945_at	0.9
Rnf185	Protein containing a C3HC4 type (RING) zinc finger; which may mediate protein-protein interactions; has high similarity to uncharacterized mouse Rnf5	1459877_x_at	0.9
Schip1	Schwannomin-interacting protein 1; IQCJ isoform is a late component of nodes of Ranvier and axon initial segments; indicating a role in conduction of the neuronal action potential; and binds calmodulin and ankyrin G to perhaps act in Ca2+ mediated events	1423025_a_at	0.9
Slc16a1	Solute carrier family 16 member 1; a monocarboxylate and lactate transporter that transports biotin; involved in Cori cycle; human SLC16A1 is associated with exercise induced hyperinsulinism; colonic neoplasms; and psoriasis	1415802_at	0.9
Sort1	Sortilin 1; a neurotensin receptor that regulates apoptosis; cell migration; and secretory pathway; human SORT1 is associated with pituitary adenomas and Alzheimer disease	1423362_at	0.9
Tbpl1	TATA box binding protein-like 1; a transcriptional repressor that interacts with TFIIA and TFIIB; acts in transcription initiation; spermatid development; and chromatin formation; human TBPL1 is associated with gstric cancer and chronic myeloid leukemia	1431415_a_at	0.9
Tomm22	Protein with strong similarity to translocator of outer membrane 22 mitochondrial import receptor 22; (human TOMM22); which is a component of the mitochondrial outer membrane translocase complex that forms a complex with human TOM20	1429103_at	0.9
Trabd	Member of the TraB family; has strong similarity to uncharacterized human PP2447	1425161_a_at	0.9
Traf3	TNF receptor-associated factor 3; a signal transducer that plays a role in NF-kappaB cascade; induction of apoptosis; and regulation of protein import into nucleus; human TRAF3 is associated with Hodgkin disease	1418587_at	0.9
Wasl	Wiskott-Aldrich syndrome-like; an signal transducer that acts in actin nucleation; insulin receptor signaling pathway; and neuron projection development; human WASL is associated with Alzheimer disease; breast neoplasms; and intractable epilepsy	1452193_a_at	0.9
Zfp36l1	Zinc finger protein 36 C3H type-like 1; involved in vasculogenesis; neural tube formation; and embryonic hemopoiesis; regulates apoptosis and translation; human ZFP36L1 is associated with leukemogenesis and Helicobacter infections	1450644_at	0.9
Ankrd1	Ankyrin repeat domain 1; a transcription regulator that acts in angiogenesis and wound healing; human ANKRD1 is associated with amyotrophic lateral sclerosis; lupus nephritis; glomerulonephritis; and diabetic nephropathies	1420991_at, 1420992_at	0.85
Cdh13	Cadherin 13; an adiponectin receptor that plays a role in cell cycle arrest; homophilic cell adhesion; and regulation of signal transduction; human CDH13 is associated with several cancers	1423551_at, 1434115_at	0.85
Cfl1	Cofilin 1 non-muscle; binds to actin monomer; plays a role in G protein-coupled receptor protein signaling pathway; in utero embryonic development; actin cytoskeleton organization; and neural tube formation	1455138_x_at, 1448346_at	0.85
Gabarapl1	Gamma-aminobutyric acid (GABA(A)) receptor-associated protein-like 1; a putative tubulin binding protein; undergoes Clock dependent circadian rhythm; may act in intracellular protein transport; human GABARAPL1 is upregulated upon chronic fatigue syndrome	1416419_s_at, 1416418_at	0.85
Osbpl11	Member of the oxysterol-binding protein family; contains a pleckstrin homology (PH) domain; has moderate similarity to human OSBPL9; which is a cytoplasmic protein that binds to protein kinases and inhibits the phosphorylation of protein kinase B	1436027_at, 1455534_s_at	0.85
Rgmb	RGM domain family member B; binds bone morphogenetic proteins and BMP type I and type II receptors to regulate signaling; regulates neural patterning in Xenopus embryos; may play a role in retinocollicular projection development	1433586_at, 1428429_at	0.85
Exoc4	Exocyst complex component 4; plays a role in paraxial mesoderm development; involved in dendritic transport of AMPA receptor and vesicle targeting; human EXOC4 gene translocation correlates with developmental disabilities	1422684_a_at, 1422685_at, 1422686_s_at	0.833333
Lamp2	Lysosomal-associated membrane protein 2; acts in antigen presentation; autophagy; and cell adhesion; regulates phagocytosis; hydrolase activity; and receptor recycling; human LAMP2 is associated with scleroderma; Danon; and lysosomal storage disease	1428094_at, 1434503_s_at, 1416343_a_at, 1416344_at	0.825
0610010K06Rik	Protein of unknown function; has very strong similarity to uncharacterized rat RGD1307161	1433463_at	0.8
1810058I24Rik	Synthetic high osmolarity-sensitive 1 (by homology to C. albicans Sho1p); a predicted osmosensor in the HOG1 MAP kinase high-osmolarity signal transduction pathway	1436339_at	0.8
5730445M16Rik	Protein with high similarity to polymerase sigma (DNA topoisomerase-related function 4; human POLS); which is a DNA-directed DNA polymerase; member of the PAP or 25A associated domain containing and nucleotidyltransferase domain containing families	1433738_at	0.8
Arhgap21	Protein with strong similarity to human ARHGAP21; which binds to protein kinase; acts in the regulation of cell migration and Cdc42 GTPase activity and is associated with head and neck squamous cell carcinoma upon protein overexpression	1428369_s_at	0.8
Bace1	Beta-site APP cleaving enzyme 1; a beta-aspartyl-peptidase that generates amyloid beta peptide via proteolytic cleavage of amyloid precursor protein; acts in myelination; behavior; and synaptic transmission; human BACE1 is upregulated in Alzheimer disease	1455826_a_at, 1421824_at	0.8
Bri3	Brain protein I3; plays a role in cytokine and chemokine mediated signaling pathway; and positive regulation of programmed cell death	1416924_at	0.8
Bscl2	Bernardinelli-Seip congenital lipodystrophy 2; inhibits cell proliferation; human BSCL2 is associated with congenital generalized lipodystrophy; lipoatrophic diabetes mellitus; cardiomyopathy; and nerve degeneration	1437345_a_at	0.8
Casq2	Calsequestrin 2; a protein kinase that acts in calcium-mediated signaling; cellular calcium ion homeostasis; heart development; and muscle contraction; human CASQ2 is associated with ventricular tachycardia and hypertrophic cardiomyopathy	1422529_s_at	0.8
Cd59a	CD59 antigen; plays a role in T cell and complement activation; regulates T cell cytokine production; T cell proliferation; activation of membrane attack complex; and defense response to virus	1418710_at, 1429830_a_at	0.8
Crispld2	Protein with strong similarity to rat Crispld2; which is a putative endopeptidase inhibitor that mediates lung development; may play a role in proteolysis and respiratory gaseous exchange; may regulate cell-cell adhesion; contains two LCCL domains	1437056_x_at	0.8
Dennd5a	Rab6 interacting protein 1; interacts specifically with the small GTP-binding protein Rab6 with preference for the GTP-bound form	1424015_at	0.8
Efhd2	Protein containing two EF hand domain; which are found in signaling; buffering or transport proteins; has very strong similarity to uncharacterized rat Efhd2	1437478_s_at	0.8
EG433050	Synthetic high osmolarity-sensitive 1 (by homology to C. albicans Sho1p); a predicted osmosensor in the HOG1 MAP kinase high-osmolarity signal transduction pathway	1418591_at	0.8
Ell2	RNA polymerase II elongation factor 2; binds to DNA	1450744_at	0.8
Entpd4	Protein with strong similarity to human ENTPD4; which is a nucleoside-di and tri phosphatase that functions in nucleobase; nucleoside; nucleotide; and nucleic acid metabolism; member of the GDA1 or CD39 family of nucleoside phosphatases	1438177_x_at, 1449190_a_at	0.8
F2r	Coagulation factor II thrombin receptor; a protein kinase binding that regulates apoptosis and cell adhesion; aberrant expression of human F2R is associated with various cancers; HIV encephalitis; pulmonary fibrosis; pre-eclampsia; and endotoxemia	1437308_s_at	0.8
Fbxo22	Protein containing an F-box domain; which serve as a link between a target protein and a ubiquitin-conjugating enzyme; has very strong similarity to uncharacterized rat Fbxo22	1426593_a_at, 1426592_a_at	0.8
Foxn2	Forkhead box N2; a putative transcription factor that plays a role in cell differentiation; cell proliferation; and pigmentation; may act in somitogenesis; human FOXN2 is associated with chronic B-cell lymphocytic leukemia	1454831_at	0.8
Gna13	Guanine nucleotide binding protein alpha 13; a GTPase that acts in stress fiber assembly and angiogenesis; regulates axon extension; JNK-dependent Nrf2 ubiquitination; and Rho-PKC delta mediated Nrf2 phosphorylation; and marginal zone B cell maturation	1433749_at, 1422555_s_at, 1450656_at	0.8
Gpx1	Glutathione peroxidase 1; an antioxidant that acts in apoptosis; aging; and icosanoid metabolic process; involved in blood circulation and myoblast proliferation; human GPX1 is associated with Parkinson disease and breast and several other neoplasms	1460671_at	0.8
Hbegf	Heparin-binding EGF-like growth factor; a transcription regulator; promotes cell proliferation and migration; mediates embryo implantation; human HBEGF is associated with several neoplasms; arteriosclerosis; coronary artery disease; and pterygium	1418350_at	0.8
Hspb3	Heat shock protein 3; may play a role in skeletal muscle development and protein refolding	1449872_at	0.8
Ifi27l1	Member of the interferon-induced 6-16 family; has a region of high similarity to interferon alpha-inducible protein 27 (mouse Ifi27); which protects against lethal Sindbis virus infection and whose brain expression is increased by Sindbis virus infection	1454757_s_at	0.8
Ilk	Integrin linked kinase; a serine-threonine kinase that plays a role in antiapoptosis; cell adhesion; and integrin-mediated signaling pathway; acts in cell proliferation and stress fiber formation; human ILK is associated with various neoplasms	1449942_a_at	0.8
Itprip	Protein of unknown function; has high similarity to uncharacterized human KIAA1754	1418591_at	0.8
Kras	Homolog of v-Ki-ras2 Kirsten rat sarcoma viral oncogene; a GTPase that acts in activation of MAPK activity and DNA damage response signal transduction resulting in induction of apoptosis; human KRAS is associated with skin and several other neoplasms	1434000_at, 1451979_at	0.8
LOC212111	Protein with very strong similarity to inositol polyphosphate-5-phosphatase ii (human INPP5A); which hydrolyzes inositol 1;4;5 trisphosphate and may act in signal transduction; contains an endonuclease; exonuclease; and phosphatase family domain	1433605_at	0.8
Mdp1	Magnesium-dependent phosphatase-1; a magnesium dependent acid phosphatase and putative protein tyrosine phosphatase that is a member of the haloacid dehalogenase (HAD) superfamily of phosphatases	1428337_at	0.8
Myh14	Myosin heavy polypeptide 14; binds to actin; involved in sensory perception of sound; human MYH14 is associated with autosomal dominant hearing loss	1428835_at	0.8
Nop16	Protein with low similarity to C. elegans ZK265.6; which is involved in positive growth regulation	1424620_at	0.8
Pdgfb	Platelet derived growth factor B polypeptide; an mitogen that functions in angiogenesis; organ development; and cell migration; human PDGFB is associated with dermatofibrosarcoma; atherosclerosis; diabetes; breast; bladder; and several other cancers	1450414_at	0.8
Pdlim1	PDZ and LIM domain 1; an alpha-actinin binding protein that may play a role in heart development and response to stress	1416554_at	0.8
Pomp	Protein with strong similarity to proteasome maturation protein (human POMP); which interacts with and is a component of proteasome precursors but is ultimately absent from the mature 20S proteasome; member of the proteasome maturation factor UMP1 family	1416979_at	0.8
Prdx2	Peroxiredoxin 2; a thioredoxin peroxidase that regulates inflammatory response; cell aging; and antiapoptosis; inhibits MAPK and JUN kinase activity; human PRDX2 is associated with Alzheimer disease; Down syndrome; Pick disease; and several cancers	1418506_a_at, 1430979_a_at	0.8
Prepl	Protein with strong similarity to prolyl endopeptidase-like (human PREPL); which is an oligopeptidase with unique functional properties; member of the prolyl oligopeptidase family; contains a prolyl oligopeptidase N-terminal beta-propeller domain	1426345_at	0.8
Prss23	Protease serine 23; may play a role in follicular atresia; ovarian expression is downregulated by gonadotropins	1437671_x_at, 1431057_a_at	0.8
Ptma	Prothymosin alpha; may play a role in cell proliferation and cell cycle; human PTMA is aberrantly expressed in leukemias; colon; lung; and prostate cancers; expression of human PTMA and rat Ptma genes are upregulated in hepatocellular carcinoma	1423455_at	0.8
Sbk1	Protein with very strong similarity to rat Sbk1; which is a putative SH3 domain binding protein that mediates protein amino acid autophosphorylation; may play a role in brain development and signal transduction	1451190_a_at	0.8
Scarb2	Scavenger receptor class B member 2; plays a role in kidney development; gene deficiency causes hydronehrosis; deafness; and peripheral neuropathy; mutations of human SCARB2 are associated with myoclonus epilepsy and glomerulosclerosis	1460235_at	0.8
Slc41a1	Solute carrier family 41 member 1; a putative magnesium ion transmembrane transporter that may play a role in magnesium ion transport	1460565_at	0.8
Tfam	Transcription factor A mitochondrial; binds to DNA; functions in mitochondrial organization and DNA replication; and heart development; human TFAM is associated with Down syndrome; hepatitis; oxyphilic adenoma; mitochondrial myopathy; and thyroid cancer	1448224_at	0.8
Tubb5	Tubulin beta 5; a structural constituent of cytoskeleton that plays a role in microtubule-based process; spindle assembly; and cell proliferation; may be involved in brain development	1416256_a_at	0.8
Wsb2	WD repeat and SOCS box-containing 2; binds the granulocyte colony-stimulating factor receptor (Csf3r) to regulate its cell surface expression and proliferation signaling; gene is commonly disrupted by virus integrations in leukemia	1421847_at, 1421846_at	0.8
Wwtr1	WW domain containing transcription regulator 1; a transcriptional coactivator that acts in skeletal system development; gene deficiency correlates with glomerulocystic kidney disease; human WWTR1 is associated with left ventricular noncompaction	1417818_at, 1437155_a_at	0.8
Zfp771	Protein with high similarity to zinc finger protein 146 (human ZNF146); which has DNA; heparin; and zinc ion binding activities; contains eight zinc finger C2H2 type repeats	1440817_x_at	0.8
Dnaja1	DnaJ homolog subfamily A member 1; a molecular chaperone that modulates androgen receptor signaling and spermatogenesis; inhibits apoptosis; human DNAJA1 protein may be associated with Huntington disease and spinocerebellar degeneration	1416288_at, 1460179_at, 1459835_s_at	0.766667
Gpi1	Glucose phosphate isomerase 1; plays a role in glycolysis and gluconeogenesis; stimulates transcription; secreted form (neuroleukin) has neurotrophic and cytokine properties; human GPI expression is associated with hemolytic anemia and various cancers	1420997_a_at, 1434814_x_at, 1450081_x_at	0.766667
Atp1b2	Sodium or potassium-transporting ATPase subunit beta-2; plays a role in the AKT1-dependent cell size regulation; human ATP1B2 is associated with astrocytomas and secondary glioblastomas	1435148_at, 1422009_at	0.75
Cltb	Protein with strong similarity to clathrin light polypeptide (rat Cltb); which forms a lattice which coats vesicles involved in intracellular protein transport and is involved in vesicle budding	1453063_at, 1460740_at	0.75
D11Wsu99e	Protein of unknown function; has strong similarity to uncharacterized human FLJ14775	1418887_a_at, 1449258_at	0.75
Dctn1	Dynactin 1; acts in neuron development; may function in retrograde axon cargo transport; may regulate apoptosis; human DCTN1 is associated with amyotrophic lateral sclerosis (ALS) and gene map position correlates with muscular dystrophies	1435414_s_at, 1422521_at	0.75
Depdc6	Member of the dishevelled; Egl-10; and pleckstrin domain family; has low similarity to a region of human DEPDC2; which is a Rac guanyl-nucleotide exchange factor that links Rac activation to the phosphatidylinositol-3 kinase pathway	1451348_at, 1428622_at, 1453571_at, 1443579_s_at	0.75
Got2	Glutamate oxaloacetate transaminase 2 mitochondrial; a putative aspartate transaminase that plays a role in plasma membrane long-chain fatty acid transport; human GOT2 is associated with metastatic colorectal cancer	1417715_a_at, 1417716_at	0.75
Ntan1	N-terminal Asn amidase; an N-terminal asparagine amidohydrolase that catalyzes the deamidation of the N-terminal asparagine to aspartate; plays a role in N-end rule pathway; spatial learning and memory; expression is upregulated in response to magnetism	1447917_x_at, 1423538_at	0.75
Clic4	Chloride intracellular channel 4; a Ran GTPase binding protein that plays a role in induction of apoptosis and may regulate mitochondrial membrane potential; human CLIC4 is associated with ovary; breast; and kidney cancers	1438606_a_at, 1423393_at, 1423392_at	0.733333
100042986	Synthetic high osmolarity-sensitive 1 (by homology to C. albicans Sho1p); a predicted osmosensor in the HOG1 MAP kinase high-osmolarity signal transduction pathway	1418367_x_at	0.7
1810013L24Rik	Protein of unknown function; has high similarity to uncharacterized human PRO0149	1434613_at	0.7
2510039O18Rik	Protein of unknown function; has strong similarity to uncharacterized human KIAA2013	1438646_x_at	0.7
Abca1	ATP-binding cassette subfamily A member 1; a cholesterol transporter that acts in lipid metabolism; insulin secretion; and phagocytosis; human ABCA1 is associated with coronary artery disease; familial form of hypolipoproteinemias; and Tangier disease	1421840_at	0.7
Abcg2	ATP-binding cassette subfamily G member 2; a multidrug transporter that acts in nucleotide transport and regulation of cell differentiation; human ABCG2 is associated with myeloid leukemia and lymphoblastic leukemia-lymphoma	1422906_at	0.7
Abhd4	Abhydrolase domain containing 4; exhibits lysophospholipase/phospholipase B activity specific for N-acyl phosphatidylethanolamine; catalyzes conversion of N-arachidonoyl phosphatidylethanolamine to anandamide (arachidonoyl ethanolamide)	1439259_x_at	0.7
Abi1	Abl-interactor 1; a small GTPase regulator that mediates Rac protein signal transduction; cell projection biogenesis; MAPK activation; cell shape; and cell migration; may regulate actin nucleation; human ABI1 correlates with acute myelogenous leukemia	1423177_a_at, 1450890_a_at	0.7
Acsl6	Acyl-CoA synthetase long-chain family member 6; catalyzes arachidonoyl CoA synthesis; involved in neuronal proliferation and differentiation; human ACSL6 gene is associated with acute myelogenous leukemia; myelodysplastic syndrome; and schizophrenia	1451257_at	0.7
Akt2	Thymoma viral proto-oncogene 2; an serine-threonine kinase that mediates glucose transport; antiapoptosis; and muscle development; human AKT2 is associated with diabetes mellitus; breast and several neoplasms	1424480_s_at	0.7
Ap2m1	Adaptor-related protein complex 2 mu 1 subunit; a putative transporter that plays a role in receptor-mediated endocytosis and embryonic development; may act in vesicle coating; human AP2M1 correlates with squamous cell carcinoma of the lung	1450894_a_at	0.7
Arid1a	AT rich interactive domain 1A; a transcription coactivator and glucocorticoid receptor that acts in chromatin remodeling and regulation of cell cycle and cell differentiation; human ARID1A is downregulated in breast and kidney neoplasms	1448709_at	0.7
Bcl2l11	BCL2-like 11; acts in induction of apoptosis; immunity; and hemopoiesis; genetic knockout causes osteosclerosis and lymphoproliferative and autoimmune diseases; human BCL2L11 is associated with Alzheimer disease and several cancers	1456005_a_at	0.7
Bdh1	Protein with very strong similarity to 3 hydroxybutyrate dehydrogenase type 1 (rat Bdh1); which is a mitochondrial protein; activity in the liver and kidney is reduced by cadmium administration; contains a short chain dehydrogenase domain	1452257_at	0.7
Cdc42ep2	CDC42 effector protein 2; a small GTPase regulator that may play a role in Rho protein signal transduction; cytokinesis; and regulation of cell shape and migration	1428750_at	0.7
Cggbp1	Protein with very strong similarity to CGG triplet repeat binding protein 1 (human CGGBP1); which binds to the non-methylated CGG triplet repeats in the promoter of the fragile X mental retardation 1 (human FMR1) gene and downregulates transcription	1454641_at	0.7
Chchd7	Protein of unknown function; has high similarity to uncharacterized human CHCHD7	1454640_at	0.7
Clint1	Protein with strong similarity to human CLINT1; which is a phosphoinositide binding protein; may function in clathrin-mediated intracellular vesicle budding and is associated with schizophrenia; contains an epsin N-terminal homology (ENTH) domain	1452152_at	0.7
Cox8a	Cytochrome c oxidase subunit 8A; may play a role in generation of precursor metabolites and energy	1416112_at, 1448222_x_at	0.7
Cpd	Carboxypeptidase D; a putative protease that may play a role in processing of secreted proteins; may be involved in dendritic cell functioning	1434547_at	0.7
Cttn	Cortactin; binds to CALD1; acts in actin filament polymerization and bone resorption; regulates cell motility; lamellipodium biogenesis; phagocytosis; and podosome formation; human CTTN is associated with several neoplasms	1433908_a_at, 1423917_a_at	0.7
Dmd	Dystrophin; an actin binding protein that plays a role in clustered localization of potassium channels; deficiency is associated with cardiomyopathy; human DMD is associated with sporadic dilated cardiomyopathy and Duchenne muscular dystrophy	1448665_at, 1417307_at	0.7
Dnajc27	Protein with strong similarity to human RBJ; which is a putative GTP binding protein that mediates activation of MAPK activity; and positive regulation of cell migration and integrin activation	1435117_a_at	0.7
Eef1a1	Eukaryotic translation elongation factor 1 alpha 1; a M4 muscarinic acetylcholine receptor binding protein that acts in cytoskeleton organization; human EEF1A1 is associated with Felty syndrome; diabetes mellitus type 1 and type 2; and several neoplasms	1424635_at	0.7
EG668469	Synthetic high osmolarity-sensitive 1 (by homology to C. albicans Sho1p); a predicted osmosensor in the HOG1 MAP kinase high-osmolarity signal transduction pathway	1434515_at	0.7
ENSMUSG00000070848	Synthetic high osmolarity-sensitive 1 (by homology to C. albicans Sho1p); a predicted osmosensor in the HOG1 MAP kinase high-osmolarity signal transduction pathway	1418367_x_at	0.7
Errfi1	ERBB receptor feedback inhibitor 1; an SH3 domain binding protein that acts in skeletal development and cell cycle arrest; regulates receptor activity; keratinocyte differentiation and proliferation; human ERRFI1 is associated with various neoplasms	1416129_at, 1419816_s_at	0.7
Fam120c	Open reading frame 34; a putative cell surface glycoprotein; expressed in a variety of adult and fetal tissues in two alternative forms; human FAM120C gene maps to a region whose deletion is associated with familial autism	1456063_at	0.7
Ftl1	Ferritin light chain 1; binds to RNA; plays a role in cellular iron ion homeostasis; folic acid and derivative catabolic processes; and regulation of translational initiation by iron	1418364_a_at	0.7
Gm8444	Similar to Nuclear receptor coactivator 1 (NCoA-1) (Steroid receptor coactivator 1) (SRC-1) (Nuclear receptor coactivator protein 1) (mNRC-1); nuclear receptor coactivator 1	1434515_at	0.7
Islr	Protein containing five leucine rich repeats and an immunoglobulin I-set domain; has low similarity to a region of melanoma associated gene (human PXDN); which is a tumor antigen and possible peroxidase that may act in immunity	1418450_at	0.7
Itga6	Integrin alpha 6; a laminin receptor; plays a role in gonad development; EGFR signaling; cell migration and adhesion; aberrant human ITGA6 mRNA expression is associated with various cancers and human gene mutations cause epidermolysis bullosa	1422445_at	0.7
Jam2	Junctional adhesion molecule 2; binds to T cell receptors and cell adhesion molecules; plays a role in cell-cell adhesion; establishment of protein localization; and leukocyte migration; may be involved in establishment of cell polarity	1436568_at	0.7
Manf	Mesencephalic astrocyte-derived neurotrophic factor; plays a role in dopaminergic neurons protection and ER overload response; human MANF is associated with lung; breast; and prostate cancers; head and neck squamous cell carcinoma	1428112_at	0.7
Mapt	Microtubule associated protein tau; plays a role in neuron maturation; regulates microtubule depolymerization; human MAPT is associated with Alzheimers disease; Down syndrome; sclerosis; Parkinsonism; Dementia; and neurodegenerative tauopathies	1424719_a_at	0.7
Mrpl44	Member of the RNase3 domain containing family	1452144_a_at	0.7
Msl1	Male-specific lethal 1 homolog; a node in the nuclear interactome that binds to transcription factors and histone acetyltransferase	1434481_at	0.7
Mtmr1	Myotubularin related protein 1; a phosphatidylinositol-3-phosphatase that catalyzes inositol phosphate metabolism	1421880_at	0.7
Mtor	Mechanistic target of rapamycin; a protein serine-threonine kinase that acts in insulin receptor signaling pathway and cell cycle; human FRAP1 is associated with glioblastoma and prostatic neoplasms	1417592_at	0.7
Net1	Neuroepithelial cell transforming gene 1; an Rho guanyl-nucleotide exchange factor that mediates Rho protein signal transduction; promotes epithelial cell proliferation and stress fiber formation; human NET1 is associated with gastric adenocarcinoma	1421321_a_at	0.7
Npepps	Aminopeptidase puromycin sensitive; acts in multicellular organism development; pain perception; and spermatogenesis; required for hormone regulation during pregnancy; human NPEPPS is associated with schizophrenia	1417386_at	0.7
Pgam1	Phosphoglycerate mutase 1; may play a role in glycolysis	1426554_a_at	0.7
Prkaca	Protein kinase cAMP dependent catalytic alpha; a transcription coactivator that acts in aerobic respiration; cell surface receptor linked signal transduction; dopamine receptor signaling pathway; and regulation of multicellular organism growth	1447720_x_at, 1450519_a_at	0.7
Rab11b	RAB11B member RAS oncogene family; a GTP binding protein that plays a role in intracellular protein trafficking; wound healing; and regulation of cell motility	1423448_at	0.7
Ralbp1	RalA binding protein 1; a Rho GTPase activator that is involved in transport of doxorubicin and glutathione conjugates; acts in chemotaxis and receptor-mediated endocytosis; regulates apoptosis and cell growth	1448634_at	0.7
Rapgef2	Rap guanine nucleotide exchange factor 2; plays a role in vasculogenesis and embryonic survival; genetic knockout causes mid-gestation death	1452833_at	0.7
Rnh1	Protein with high similarity to human RNH1; which binds to angiogenin; plays a role in G2-M transition checkpoint; RNA catabolic process; and induction of apoptosis; contains six leucine rich repeats; which mediate protein-protein interactions	1451201_s_at	0.7
Slc3a2	Solute carrier family 3 member 2; a protein serine threonine kinase activator that plays a role in the fusion of sperm to egg plasma membrane and integrin mediated signaling pathway; human SLC3A2 correlates with drug-resistant form of colonic Neoplasms	1425364_a_at	0.7
Smoc2	SPARC related modular calcium binding 2; a calcium-binding glycoprotein that plays a role in cell cycle progression by regulating ILK activity during G1 cell cycle progression; regulates growth factor induced cyclin D1 expression and DNA synthesis	1415935_at, 1431362_a_at	0.7
Spry2	Sprouty homolog 2; a protein kinase inhibitor that acts in MAPKKK cascade; cell proliferation; and organ morphogenesis; inhibits cell cycle and migration; human SPRY2 is associated with prostate and hepatocellular carcinomas	1436584_at	0.7
Tbc1d10b	Protein of unknown function; has a region of high similarity to human TBC1D10A; which is a putative RAB GTPase activator that binds the PDZ domains of ERM-binding phosphoprotein 50 (SLC9A3R1) and E3KARP (SLC9A3R2)	1424236_at	0.7
Tubb2c	Protein with very strong similarity to human TUBB2C; which is an Notch binding protein that regulates transcription from RNA polymerase II promoter; Notch signaling pathway and is associated with prostatic neoplasms upon protein upregulation	1423642_at	0.7
Txn2	Thioredoxin 2; a putative protein disulfide reductase that plays a role in hemopoiesis and heart development; regulates cardiac muscle cell proliferation; human TXN2 and rat Txn2 are associated with diabetic complications	1452782_a_at, 1421557_x_at, 1455640_a_at	0.7
Eif4h	Eukaryotic translation initiation factor 4H; plays a role in mRNA catabolism and regulation of translational initiation; human EIF4H is associated with colorectal neoplasms and Williams syndrome	1438554_x_at, 1416941_s_at, 1451521_x_at	0.666667
2510006D16Rik	Protein of unknown function; has strong similarity to uncharacterized human C1ORF91	1415763_a_at, 1425054_a_at	0.65
Acot9	Acyl-CoA thioesterase 9; catalyzes the hydrolysis of acyl-CoAs to the free fatty acid and coenzyme A	1418073_at, 1449968_s_at	0.65
Arf6	ADP-ribosylation factor 6; a putative GTPase that acts in actin filament organization; phosphatidylinositol synthesis; gastric acid secretion; glucose transport; phagocytosis; liver development; and in dendritic cell podosome formation and migration	1418822_a_at, 1418823_at	0.65
Qdpr	Protein with very strong similarity to quinoid dihydropteridine reductase (rat Qdpr); which is an electron carrier that catalyzes the NADH-dependent reduction of dihydrobiopterin and acts in pterin-dependent hydroxylating systems of aromatic amino acids	1437993_x_at, 1423664_at	0.65
Tkt	Transketolase; plays a role in brain; heart; kidney; liver; and male gonad development; human TKT is associated with Alzheimer disease and Wernicke Korsakoff syndrome	1439443_x_at, 1451015_at	0.65
Trim35	Tripartite motif-containing 35; a RBCC family member that acts as a tumor suppressor; involved in caspase and Cdc2a activation; G2-M transition checkpoint and DNA fragmentation upon apoptosis; human TRIM35 maps to a region involved in leukemias and tumors	1454650_at, 1425621_at	0.65
Ube2v1	Ubiquitin-conjugating enzyme E2 variant 1; a putative ubiquitin-protein ligase that stimulates ubiquitin chain synthesis; regulates cell cycle progression and translation; may play a role in DNA repair; human UBE2V1 is associated with leukemia	1444523_s_at, 1415755_a_at	0.65
Xpo1	Exportin 1; a nucleocytoplasmic transporter that plays a role in centrosome organization; antiapoptosis; and cytoplasmic NF-kappaB sequestration; human XPO1 increased mRNA expression correlates with cervical cancer	1418443_at, 1418442_at	0.65
Dnaja4	DnaJ (Hsp40) homolog subfamily A member 4; may play a role in protein folding process; shows cellular response to heat; sterol depletion; and forebrain ischemia	1434196_at, 1418591_at, 1418592_at	0.633333
Fam63a	Member of the DUF544 protein of unknown function family; has strong similarity to uncharacterized rat LOC310665	1438321_x_at, 1437046_x_at, 1426656_at	0.633333
H2afz	H2A histone family member Z; binds to DNA; may play a role in DNA packaging; heterochromatin formation; and chromosome organization	1416415_a_at, 1438091_a_at, 1438092_x_at	0.633333
Dnpep	Aspartyl aminopeptidase; a putative metallopeptidase that plays a role in proteolysis and regulation of renal vasoactive peptide levels	1438557_x_at, 1439452_x_at, 1437437_x_at, 1416127_a_at	0.625
1110002B05Rik	Protein with moderate similarity to human C3orf57; which is a putative G protein-coupled receptor that is involved in response to hormone stimulus	1448388_a_at	0.6
1110008P14Rik	Member of the UPF0184 uncharacterized protein family; has strong similarity to uncharacterized human C9orf16	1459890_s_at, 1423947_at	0.6
2400003C14Rik	Member of the eukaryotic protein of unknown function DUF292 family; has a region of low similarity to a region of S. cerevisiae Ist1p; which has a role in resistance to high concentrations of sodium	1423838_s_at	0.6
5730403B10Rik	Protein with moderate similarity to lipopolysaccharide-induced TNF factor (mouse Litaf); which interacts with the ubiquitin protein ligase mouse Nedd4	1448193_at	0.6
6430527G18Rik	Protein of unknown function; has strong similarity to uncharacterized human C14orf4	1454609_x_at	0.6
Abca8a	Protein with high similarity to human ABCA8; which is an ATP-binding cassette transporter that is involved in the transport of xenobiotics across the plasma membrane; contains two ABC transporter domains	1427371_at	0.6
Actc1	Actin alpha cardiac; a structural constituent of muscle that acts in heart development; human ACTC1 is associated with Duchenne muscular dystrophy; hypertrophic and restrictive cardiomyopathy; and rhabdomyosarcoma	1415927_at	0.6
Actr3	ARP3 actin-related protein 3 homolog; plays a role in regulation of Arp2/3 complex-mediated actin nucleation; embryo implantation; filopodium formation; and wound healing; human ACTR3 decreased mRNA expression is associated with gastric cancer	1434968_a_at, 1426392_a_at, 1452051_at	0.6
Ahcyl1	S-adenosylhomocysteine hydrolase-like 1; interacts with protein phosphatase 1 and inositol 1; 4; 5-triphosphate receptor type 1; inhibits inositol phosphate-mediated calcium release	1426830_a_at	0.6
AI597468	Protein of unknown function; has very strong similarity to uncharacterized human MGC17943	1433897_at	0.6
Aida	Protein with very strong similarity to axin interactor dorsalization associated (human AIDA); which binds to scaffold protein; may play a role in dorsal-ventral pattern formation and inhibition of JNK cascade	1423870_at	0.6
Akap6	A kinase (PRKA) anchor protein 6; binds Pdpk1 and forms complexes with kinases upstream of p90RSK in ERK pathway; expression of the corresponding gene is decreased in mdx mouse model (Dystrophin-deficient mouse with Duchenne muscular dystrophy)	1440859_at	0.6
Ankrd10	Protein containing four ankyrin repeats; which may mediate protein-protein interactions; has a region of moderate similarity to a region of espin (rat Espn); which is an actin bundling protein that is associated with deafness	1416065_a_at	0.6
Anp32e	Cerebellar postnatal development protein 1; a protein phosphatase inhibitor that is involved in synaptogenesis and protein amino acid dephosphorylation; interacts with the importin alpha proteins Rch1 and NPI-1	1451356_at, 1420592_a_at	0.6
Anxa2	Annexin A2; a phospholipase inhibitor that acts in heterophilic cell adhesion; human ANXA2 is associated with antiphospholipid syndrome; rheumatoid arthritis; thrombosis; heart failure; multiple sclerosis; pancreatic and several other neoplasms	1419091_a_at	0.6
Ccny	Protein containing a cyclin N-terminal domain; has very strong similarity to uncharacterized human CCNY	1428971_at	0.6
Cmbl	Protein containing a dienelactone hydrolase family domain; has low similarity to rice OS05G0399200; which is involved in response to sucrose starvation and anoxia	1451322_at	0.6
Col4a3bp	Collagen type IV alpha 3 binding protein; a putative protein kinase that may be involved in protein amino acid phosphorylation; human COL4A3BP mRNA expression is increased in autoimmune Goodpasture syndrome	1452867_at	0.6
Col5a3	Collagen type V alpha 3; a putative structural constituent of extracellular matrix that acts in organ morphogenesis; may play a role in collagen fibril organization and regulation of ossification	1419703_at	0.6
Cox19	Protein containing a coiled-coil-helix-coiled-coil-helix (CHCH) domain; has moderate similarity to a region of S. cerevisiae Cox19p; which acts in aerobic respiration and may function in metal transport required for cytochrome oxidase assembly	1434923_at	0.6
Cux1	Cut-like homeobox 1; a transcription regulator that regulates cell cycle; immune response; macrophage and monocyte differentiation; lung development; epithelial cell differentiation; and post-embryonic morphogenesis	1451435_at	0.6
Echdc1	Member of the enoyl-CoA hydratase or isomerase family; which act in fatty acid metabolism; has low similarity to enoyl Coenzyme A hydratase 1 peroxisomal (human ECH1); which is involved in cellular responses to ionizing radiation	1419552_at	0.6
Edem3	ER degradation enhancer mannosidase alpha-like 3; a mannosyl-oligosaccharide 1; 2-alpha-mannosidase that plays a role in ER-associated protein catabolic process and mannose trimming	1460401_at	0.6
Fgfr1op	Protein of unknown function; has strong similarity to uncharacterized FGFR1 oncogene partner (human FGFR1OP)	1428919_at	0.6
Gab1	Growth factor receptor bound protein 2 associated protein 1; a protein kinase activator that acts in epidermal growth factor receptor signaling pathway; organ development; and cell proliferation; human GAB1 is associated with acute lymphoblastic leukemia	1417693_a_at	0.6
Gadd45a	Growth arrest and DNA-damage-inducible 45 alpha; a putative cyclin-dependent protein kinase inhibitor; acts in DNA repair and mitotic cell cycle G2 - M transition DNA damage checkpoint; human GADD45A is associated with melanoma and several neoplasms	1449519_at	0.6
Gnb2	Guanine nucleotide binding protein (G protein) beta 2; a component of the heterotrimeric G protein complex; involved in the stabilization and membrane localization of G proteins; inhibits neuregulin mediated signaling and C5a-mediated actin polymerization	1450623_at	0.6
Hexim1	Hexamethylene bis-acetamide inducible 1; a transcriptional repressor that regulates apoptosis; coronary vessel development; and myocardial growth	1425937_a_at	0.6
Hnrpdl	Heterogeneous nuclear ribonucleoprotein D-like; binds to double-stranded and single stranded DNA; acts in mRNA transcription; may play a role in nucleocytoplasmic transport	1424251_a_at	0.6
Jmy	Junction mediating and regulatory protein; a transcriptional cofactor that is involved in cell cycle arrest; induction; and regulation of apoptosis	1460577_at	0.6
Med10	Protein with moderate similarity to C. elegans T09A5.6; which is involved in epithelium morphogenesis; regulation of movement; and embryogenesis	1448295_at	0.6
Mpp1	Membrane protein palmitoylated 1; forms a complex with whirlin (Whrn) to perhaps act in actin cytoskeletal assembly in hair cell stereocilia	1450919_at	0.6
Mt2	Metallothionein 2; functions in metal ion homeostasis; NO mediated signaling; inflammatory response; and epidermis development; regulates cell redox homeostasis; human MT2A is associated with carotid artery stenosis and osteoarthritis	1428942_at	0.6
Mtvr2	Mammary tumor virus receptor 2	1416914_s_at	0.6
Murc	Protein with low similarity to polymerase I and transcript release factor (mouse Ptrf); which is a transcriptional termination factor that interacts with the RNA polymerase I subunit Rpo1-4 and induces the dissociation of ternary transcription complexes	1420551_at	0.6
Mycbp2	MYC binding protein 2; an enzyme inhibitor that acts in synaptogenesis; axonogenesis; respiratory gaseous exchange; and neuron migration; negatively regulates adenylyl cyclase activity	1434937_at, 1454900_s_at, 1434274_at	0.6
Myh10	Myosin heavy chain 10 non-muscle; plays a role in neuron migration; regulates cytokinesis; cell proliferation; loss of the protein is associated with hydrocephalus and cardiac defects; human MYH10 is associated with vascular restenosis and atherosclerosis	1452740_at	0.6
Myoc	Myocilin; a microtubule cytoskeleton protein; human MYOC gene mutation causes open-angle glaucoma	1450468_at	0.6
Ncoa1	Nuclear receptor co-activator 1; a histone acetyltransferase that plays a role in regulation of transcription; cerebellum development; sex determination; and bone mineralization; may act in tissue remodeling; aberrantly expressed in breast neoplasms	1418594_a_at, 1434515_at	0.6
Ninj1	Ninjurin 1; a cell surface adhesion molecule that plays a role in nervous system development; map position of the human NINJ1 gene correlates with squamous cell carcinoma and hereditary neuropathies	1438928_x_at	0.6
Papola	Poly(A) polymerase alpha; catalyzes the addition of polyadenosine to the 3' end of messenger RNAs	1424216_a_at	0.6
Pdcd10	Protein with very strong similarity to human PDCD10; which is a kinase binding protein that mediates vasculogenesis; regulates MAP kinase activity and cell proliferation and is associated with cerebral cavernous malformations and cavernous hemangioma	1448527_at	0.6
Pdpk1	3-phosphoinositide dependent protein kinase-1; a protein kinase activator that plays a role in central nervous system development and regulation of insulin-like growth factor receptor signaling pathway; human PDPK1 is associated with breast neoplasms	1415729_at	0.6
Pfn1	Profilin I; plays a role in type I hypersensitivity; neurite development; actin filament organization in microspike biogenesis; and in the regulation of filopodia formation; human PFN1 mRNA downregulation is associated with breast neoplasms	1449018_at	0.6
Plxdc2	Plexin domain containing 2 (tumor endothelial marker 7-related); a putative cell surface receptor that may play a role in the regulation of angiogenesis; binds cortactin (Cttn)	1418912_at	0.6
Ppm1a	Protein phosphatase 1A magnesium dependent alpha isoform; catalyzes the removal of a serine or threonine-bound phosphate group from a protein in magnesium dependent manner	1425537_at, 1453171_s_at	0.6
Ppm1b	Protein phosphatase 1B magnesium-dependent beta isoform; a protein phosphatase type C that dephosphorylates phospho-moesin; negatively regulates phosphorylation of p38 and plays a role in early stages of preimplantation development	1426382_at	0.6
Ppp1r12b	Protein with strong similarity to human PPP1R12B; which is a myosin phosphatase regulator that mediates signaling; may regulate muscle contraction; contains five ankyrin repeats	1434786_at	0.6
Psme1	Proteasome 28 subunit alpha; a 20S proteasome activator that is involved in antigen processing and presentation of endogenous peptide antigen via MHC class I; and cellular response response to bacteria and virus; acts in immune response and proteolysis	1417056_at	0.6
Ptp4a1	Protein tyrosine phosphatase 4a1; may play a role in skeletal development	1455002_at, 1419024_at	0.6
Rab44	Protein with very strong similarity to rat Rab8b; which is a GTPase that binds cadherin; Trip8b (Pex2) and may play a role in vesicle-mediated transport and adherens junction assembly; contains a Ras family domain	1426799_at	0.6
Rhob	Ras homolog gene family member B; a GTPase that plays a role in apoptosis and actin cytoskeleton organization; involved in response to drug; wounding; and stress; human RHOB is associated with non-small-cell lung and squamous cell carcinoma	1449110_at	0.6
Rragc	Protein with very strong similarity to human RRAGC; which exhibits GTPase activity and binds to GDP	1415749_a_at	0.6
Samd8	Protein containing an SAM (sterile alpha motif) domain; which may mediate protein-protein interactions; has moderate similarity to uncharacterized C. elegans F53B1.2	1434402_at	0.6
Serf2	Member of the 4F5 protein family; has very strong similarity to uncharacterized human SERF2	1435738_x_at, 1455236_x_at, 1433786_x_at, 1437683_x_at, 1433723_s_at	0.6
Slc35f5	Protein with strong similarity to solute carrier family 35 member F5(human SLC35F5); which is a predicted transporter whose altered expression of mRNA in colorectal tumors can predict the efficacy of 5 fluorouracil chemotherapy against liver metastasis	1452059_at	0.6
Smc1a	Structural maintenance of chromosomes 1A; may bind to chromatin; may play a role in sister chromatid cohesion; synapsis; and regulation of mitotic cell cycle; human SMC1A mutations cause Cornelia de Lange syndrome	1417830_at	0.6
Tcp11l2	Protein of unknown function; has moderate similarity to mouse Tcp11; which is a putative receptor for fertilization promoting peptide; involved in stimulation of capacitation and inhibition of spontaneous acrosome reaction; may regulate sperm function	1454646_at	0.6
Tgfb3	Transforming growth factor beta 3; inhibits cell proliferation and plays a role in palatogenesis; human TGFB3 is associated with lung carcinoma; ovarian neoplasms; multiple sclerosis; arrhythmogenic right ventricular dysplasia; and cleft lip	1417455_at	0.6
Tmem176b	Transmembrane protein 176B; required for development of cerebellar granule cells	1418004_a_at	0.6
Tmub2	Protein containing a ubiquitin family domain; has strong similarity to uncharacterized rat RGD1304758	1452446_a_at	0.6
Tsc22d2	Member of the TSC-22; dip; or bun family; which may act as transcriptional regulators; has low similarity to human TSC22D1; which is a transcription regulator that induces apoptosis and is associated with prostate cancer upon decreased protein expression	1430535_at	0.6
Ttc17	Protein containing five type 2 tetratricopeptide repeats and six type 1 tetratricopeptide repeats; which may mediate protein-protein interactions; has weak similarity to C. elegans T19A5.1; which plays a role in the regulation of growth rate	1428862_at	0.6
Tuba1b	Tubulin alpha 1B; a putative structural molecule protein; expressed in cochlea and adult brain	1423846_x_at	0.6
Ubp1	Upstream binding protein 1; a transcriptional regulator that regulates angiogenesis; may be involved in steroid biosynthetic process	1455222_a_at	0.6
Ubqln4	Ubiquilin 4; binds to endoplasmic reticulum signal peptide sequence; localizes to the cytoplasmic membrane-bound vesicle of the endoplasmic reticulum; expressed in the brain; kidney; liver; heart; spleen; testis; and skeletal muscle	1448691_at	0.6
Usp25	Ubiquitin specific peptidase 25; may play a role in protein deubiquitination; human USP25 is associated with non small cell lung carcinomas	1448939_at	0.6
Wdfy1	Protein with very strong similarity to human WDFY1; which binds phosphatidylinositol-3;4;5-triphosphate; contains a FYVE zinc finger domain and five WD domain G-beta repeats	1435588_at	0.6
Zfp259	Zinc finger protein 259; a signal transducer that mediates Cajal body organization and biogenesis; axonogenesis; inner cell mass cell proliferation; microvillus biogenesis; neuroprotection; and establishment of protein localization; inhibits caspase	1419281_a_at	0.6
Chpt1	Protein with strong similarity to human CHPT1; which is a diacylglycerol cholinephosphotransferase that is involved in phosphatidylcholine biosynthesis	1435446_a_at, 1455901_at, 1426146_a_at, 1435870_at	0.575
Hsp90aa1	Heat shock 90kDa protein 1 alpha; a chaperonin ATPase that acts in protein folding; cell migration; apoptosis; and sperm capacitation; human HSP90AA1 is aberrantly expressed in several neoplasms	1438902_a_at, 1426645_at, 1437497_a_at	0.566667
Caprin1	Cell cycle associated protein 1; may play a role in transcytosis in epithelial cells	1416462_at, 1448347_a_at, 1416461_at, 1433901_at	0.55
Cnn3	Protein with very strong similarity to calponin 3 acidic (rat Cnn3); which is an actin binding protein that plays a role in neuron remodeling; contains a calponin homology (CH) domain and three calponin family repeats	1436836_x_at, 1455570_x_at, 1426724_at, 1436759_x_at	0.55
Eif4e	Eukaryotic translation initiation factor 4E; binds to mRNA cap and forms eIF-4F translation initiation complex during DNA damage; regulates antiapoptosis and mRNA transport; human EIF4E is associated with larynx; breast and several other cancers	1450908_at, 1423220_at	0.55
H3f3b	H3 histone family 3B; may play a role in DNA packaging; cell differentiation; and brain development	1455725_a_at, 1420376_a_at	0.55
Ivd	Protein with strong similarity to isovaleryl-CoA dehydrogenase (human IVD); which catalyzes the conversion of isovaleryl CoA to 3-methylcrotonyl CoA and plays a role in leucine metabolism and is associated with isovaleric acidemia	1418238_at, 1449001_at	0.55
Pgm2l1	Protein with strong similarity to human PGM2L1; which is a glucose-1;6-bisphosphate synthase that mediates glucose 1-phosphate phosphorylation; contains a phosphoglucomutase or phosphomannomutase; alpha-beta-alpha domain II and a domain I	1452841_at, 1456478_at	0.55
Ppap2b	Phosphatidic acid phosphatase 2B; actively hydrolyze extracellular lysophosphatidic acid and short-chain phosphatidic acid and plays a role in glycerophospholipid metabolism	1429514_at, 1448908_at	0.55
Ptpn12	Protein tyrosine phosphatase non-receptor type 12; an non-membrane spanning phosphatase that regulates cell migration; somitogenesis; neurogenesis; and T cell activation; human PTPN12 is associated with anaplastic large-cell lymphoma and ophthalmopathy	1422045_a_at, 1455105_at	0.55
Rnaseh2c	Protein with high similarity to human RNASEH2C; which is an ribonuclease H that plays a role in RNA catabolic process	1417427_at, 1439453_x_at	0.55
Rrs1	RRS1 ribosome biogenesis regulator homolog; predicted to play a role in ribosome biogenesis; upregulated in striatum of mice engineered to develop Huntington disease; human RRS1 is upregulated in postmortem brain of Huntington disease	1416998_at, 1456865_x_at	0.55
Scd1	Stearoyl-Coenzyme A desaturase 1; acts in fatty acid oxidation and unsaturated fatty acid biosynthetic process; regulates cell proliferation; glucose uptake; and protein phosphorylation; human SCD is associated with several neoplasms	1415964_at, 1415965_at	0.55
Skp1a	S-phase kinase-associated protein 1A; associates with Cul1 and F-box proteins (such as Fbxo15 or Btrc) to form an SCF ubiquitin ligase complex; may have transcription elongation factor activity and ; human SKP1A is associated with neoplasms	1423148_at, 1423149_at	0.55
Stub1	STIP1 homology and U-Box containing protein 1; an E3 ubiquitin protein ligase that acts in Notch and BMP cascades; regulates transcription; proteolysis; apoptosis; and osteoblast differentiation; human STUB1 may be associated with Alzheimer disease	1416580_a_at, 1434412_x_at	0.55
Hmgn1	High mobility group nucleosomal binding domain 1; a protein serine-threonine kinase inhibitor that plays a role in G2-M transition checkpoint; cell differentiation; and corneal development and maturation; human HMGN1 is associated with Down syndrome	1438940_x_at, 1422495_a_at, 1455897_x_at	0.533333
Metap1	Protein with very strong similarity to methionyl aminopeptidase 1 (human METAP1); which catalyzes the cleavage of N-terminal methionine and plays a role in regulation of cell proliferation	1426836_s_at, 1426835_at, 1426837_at	0.533333
Bzw1	Protein with strong similarity to basic leucine zipper and W2 domains 1 (human BZW1); which is a transcriptional activator that transactivates the histone H4 gene promoter; member of the eIF4-gamma; eIF5 or eIF2-epsilon family	1423041_a_at, 1423040_at, 1450845_a_at, 1450846_at	0.525
Ywhaz	Tyrosine 3-monooxygenase-tryptophan 5-monooxygenase activation protein zeta polypeptide; activates Map kinase activity; human YWHAZ is associated with pancreatic adenocarcinoma and cognition disorders associated with Alzheimer disease	1448219_a_at, 1436971_x_at, 1416102_at, 1436981_a_at, 1448218_s_at	0.52
100040533	Synthetic high osmolarity-sensitive 1 (by homology to C. albicans Sho1p); a predicted osmosensor in the HOG1 MAP kinase high-osmolarity signal transduction pathway	1415860_at	0.5
Aebp2	AE binding protein 2; a transcription repressor that plays a role in cell differentiation and regulation of histone methyltransferases activity	1434080_at	0.5
Ahcyl2	Protein with strong similarity to mouse Ahcyl1; which interacts and activates Slc4a4 cotransporter activity; contains an S-adenosyl-L-homocysteine hydrolase domain and an S-adenosyl-L-homocysteine hydrolase NAD binding domain	1452703_at	0.5
AI448196	Member of the DUF634 protein of unknown function family; has weak similarity to per1 interacting protein of the suprachiasmatic nucleus (rat Gprasp1); which interacts with rat Per1 suggesting a role in regulating circadian rhythm	1427167_at	0.5
Ammecr1l	Member of the Alport syndrome; mental retardation; midface hypoplasia; and elliptocytosis contiguous gene deletion syndrome (AMMECR1) family; has very strong similarity to uncharacterized human MGC4268	1437521_s_at	0.5
Angpt1	Angiopoietin 1; a putative enzyme activator that mediates angiogenesis; antiapoptosis; determination of left-right symmetry; and cell migration; may play a role in hemopoiesis; human ANGPT1 is associated with psoriasis; menorrhagia; and several cancers	1439066_at	0.5
Antxr2	Anthrax toxin receptor 2; binds to antigen moiety of anthrax toxin; may act in blood vessel development; may function in female reproduction; mutations in the human ANTXR2 are associated with juvenile hyaline fibromatosis and infantile systemic hyalinosis	1426708_at	0.5
Ap3d1	Adaptor-related protein complex 3 delta 1 subunit; plays a role in cargo selection to melanosomes; platelet dense granules; and neurotransmitter vesicles; gene mutation is associated with storage deficiency in platelets; melanosomes; and synaptic vesicles	1417964_at	0.5
Arpc4	Protein with very strong similarity to actin related protein 23 complex subunit 4 20kDa (human ARPC4); which interacts with p16-ARC; p21-ARC; and p34-ARC; member of the ARPC4 family; which may control actin polymerization	1423588_at	0.5
Atg4a	Protein with strong similarity to ATG4 autophagy related 4 homolog (human ATG4A); which is a cysteine endopeptidase specific for ubiquitin-like proteins that cleaves the intra-Golgi transport modulator GATE-16; member of the peptidase family C54	1434662_at	0.5
Atp5d	Protein with high similarity to C. elegans PHI-38; which is involved in positive growth regulation	1456580_s_at, 1423716_s_at	0.5
Atpif1	ATPase inhibitory factor 1; may play a role in inflammatory response; upregulation correlates with collagen-induced arthritis; human ATPIF1 is associated with hepatocellular carcinoma and mitochondrial myopathies; rat Atpif1 is associated with sepsis	1448770_a_at	0.5
BC094435	Pol polyprotein	1455316_x_at	0.5
Blmh	Bleomycin hydrolase; acts in epidermal maintenance; drug metabolism; and in utero embryonic development; human BLMH is associated with Burkitt lymphoma; head and neck cancers; and Alzheimer disease	1438961_s_at	0.5
Bloc1s1	Biogenesis of lysosome-related organelles complex-1 subunit 1; a putative transcription activator that plays a role in protein hetero-oligomerization	1422614_s_at	0.5
Btbd1	BTB (POZ) domain containing 1; a putative DNA topoisomerase I binding protein; mRNA expression is regulated during myogenic and adipogenic differentiation; indicating a role in these processes	1455286_at	0.5
Cald1	Caldesmon 1; regulates binding of tropomyosins to microfilaments; may play a role in smooth muscle contraction; human CALD1 is associated with glioma and type I diabetes mellitus	1424769_s_at	0.5
Cdo1	Cysteine dioxygenase 1 cytosolic; a putative cysteine dioxygenase that may play a role in cysteine catabolism; expressed in lung; liver; brain; and heart	1448842_at	0.5
Cmpk1	Protein with strong similarity to UMP-CMP kinase (human UMP-CMPK); which phosphorylates nucleotide and deoxynucleotide phosphates and chemotherapeutic deoxycytidine analogs; contains an adenylate kinase domain	1423073_at	0.5
Coq7	Demethyl-Q 7; a putative oxidoreductase that plays a role in ubiquinone and quinone cofactor biosynthesis; mitochondrial organization and function; neuron generation; and embryonic development; regulates gluconeogenesis	1416665_at	0.5
Cpeb2	Cytoplasmic polyadenylation element binding protein 2; a RNA poly(U) binding protein that may regulate the translation of stored mRNAs during spermiogenesis	1434272_at	0.5
Csnk1d	Casein kinase 1 delta; plays a role in protein amino acid phosphorylation and regulation of immune response; human CSNK1D is upregulated in Alzheimer disease	1437690_x_at	0.5
Cxxc5	Protein with very strong similarity to rat Cxxc5; which is a signal transducer that regulates BMP4 induced Wnt signaling pathway through beta catenin; activates I-kappaB kinase or NF-kappaB cascade and MAPK activity	1448960_at	0.5
Ddt	D-dopachrome tautomerase; a putative enzyme that catalyzes the conversion of D-dopachrome into 5; 6-dihydroxyindole	1417103_at	0.5
Dexi	Protein with strong similarity to dexamethasone-induced transcript (human DEXI); which exhibits induced expression by dexamethasone and whose increased expression in lung is associated with emphysema	1460174_at	0.5
Dhx15	DEAH box polypeptide 15; a putative ATP-dependent RNA helicase that may play a role in RNA splicing	1416144_a_at	0.5
Diap1	Diaphanous homolog 1; a transcription repressor that regulates axonogenesis; cell migration; cell proliferation; and phagocytosis; targeted deletion of the corresponding gene causes dermatoses; splenomegaly; and myelodysplasia	1454979_at	0.5
Dnajb6	DnaJ (Hsp40) homolog subfamily B member 6; plays a role in chorioallantoic fusion in placental development; may bind to chaperone	1448234_at	0.5
Dusp13	Dual specificity phosphatase 13; dephosphorylates phosphotyrosine and phosphoserine; and phosphothreonine residues; may play a role in regulation of meiosis and;or differentiation of testicular germ cells	1450198_at	0.5
Egln3	EGL nine homolog 3; a myogenin binding protein; mediates protein stabilization; inhibits protein ubiquitination and catabolism; promotes myoblast differentiation; apoptosis; and transcription; human EGLN3 is associated with several carcinomas	1418649_at	0.5
Eif3f	Protein with strong similarity to eukaryotic translation initiation factor 3 subunit 5 epsilon 47kDa (human EIF3S5); which dissociates 80S ribosomes and stabilizes Met-tRNAi binding to 40S subunits; member of the Mov34; MPN or PAD-1 family	1452285_a_at	0.5
Eif4a1	Eukaryotic translation initiation factor 4A1; an ATP-dependent RNA helicase that may mediate translational initiation; involved in response to chemical and glucocorticoid stimulus; human EIF4A1 is associated with liver and non small cell lung cancers	1434985_a_at	0.5
ENSMUSG00000061227	Synthetic high osmolarity-sensitive 1 (by homology to C. albicans Sho1p); a predicted osmosensor in the HOG1 MAP kinase high-osmolarity signal transduction pathway	1423795_at	0.5
Fam134b	Protein of unknown function; has very strong similarity to uncharacterized rat LOC619558	1424683_at, 1450505_a_at	0.5
Fam136a	Member of the DUF842 domain of unknown function family; has strong similarity to uncharacterized human FLJ14668	1417075_at	0.5
Fam49b	Member of the DUF1394 domain of unknown function family; has very strong similarity to uncharacterized human FAM49B	1436088_at	0.5
Fos	FBJ osteosarcoma oncogene; a DNA binding transcription factor that acts in cell proliferation and cell differentiation; human FOS is associated with atherosclerosis; asthma; Alzheimer disease; breast and several neoplasms	1423100_at	0.5
Ggnbp2	Gametogenetin binding protein 2; may play a role in spermatogenesis; human GGNBP2 decreased mRNA expression correlates with laryngeal carcinoma	1426011_a_at	0.5
Gls	Protein with strong similarity to human GLS; which plays a role in glutamine metabolic process and synthesis of excitatory and inhibitory neurotransmitters; expressed in kidney; heart; and brain	1436299_at	0.5
Gmps	Protein with very strong similarity to guanine monophosphate synthetase (human GMPS); which catalyzes the amination of xanthosine 5'-monophosphate forming GMP in de novo synthesis; contains a glutamine amidotransferase class-I domain	1433567_at	0.5
Gpc1	Glypican 1; a syndecan binding protein that plays a role in cell cycle arrest and regulation of angiogenesis; human GPC1 is associated with astrocytoma; oligodendroglioma; Albright hereditary osteodystrophy like syndrome; and ovarian neoplasms	1417389_at	0.5
Grpel1	Protein with very strong similarity to grpE-like 1 mitochondrial (rat Grpel1); which interacts with and stimulates the ATPase activity of mitochondrial Hsp70 (Hspa4); member of the GrpE family; which function as chaperone-assisting proteins	1417320_at	0.5
Hcfc1r1	Protein with high similarity to XPO1-dependent host cell factor C1 regulator 1 (HCF-1 beta-propeller domain binding protein; human HCFC1R1); which functions in regulating the localization of HCF-1 (human HCFC1) and possibly in herpes infection processes	1428405_at, 1428406_s_at	0.5
Herc4	Hect domain and RLD 4; plays a role in the regulation of spermatozoon maturation; motility; and fertility	1427032_at	0.5
Hnrnpr	Heterogeneous nuclear ribonucleoprotein R; binds to RNA; plays a role nervous system development; human HNRNPR autoantibodies are associated with autoimmune disease	1427129_a_at	0.5
Hoxc10	Homeo box C10; involved in lumbar motoneuron development and embryonic hindlimb morphogenesis; may play a role in cell differentiation; human HOXC10 is associated with cervical cancer	1439798_at	0.5
Ifi203	Interferon activated gene 203; an interferon (IFN) alpha-inducible nuclear protein	1452231_x_at	0.5
Igdcc4	Neighbor of Punc E11; may play a role in the axon guidance; in-utero embryonic and nervous system development	1416474_at	0.5
Itih5	Member of the inter-alpha-trypsin inhibitor heavy chain C terminus family; contains a von Willebrand factor (vWF) type A domain; has low similarity to rat Itih3; which forms chondroitin sulfate-linked complex with rat Ambp and human DCN proteins	1429159_at	0.5
Kif5b	Kinesin family member 5B; a microtubule motor protein that plays a role in mitochondrial and lysosomal transport; mobilizes GLUT4 containing vesicle in response to insulin	1418428_at	0.5
Kpna2	Karyopherin alpha 2; a nucleocytoplasmic transporter that acts in mitosis and neuron fate determination; human KPNA2 is involved in breast cancer; Alzheimer disease; and fetal growth retardation	1415860_at	0.5
Lmo7	LIM domain only 7; a putative cytoskeletal protein binding transcription factor that may play a role in embryonic development; cellular physiological process; phosphorylation; and protein catabolism	1455056_at	0.5
Malat1	Synthetic high osmolarity-sensitive 1 (by homology to C. albicans Sho1p); a predicted osmosensor in the HOG1 MAP kinase high-osmolarity signal transduction pathway	1429060_at	0.5
Mapkapk2	Mitogen-activated protein kinase-activated protein kinase 2; plays a role in inflammatory response and antiapoptosis; regulates stress fiber formation; cytokine production; and NF-kappaB activity; human MAPKAPK2 is associated with breast neoplasms	1426648_at	0.5
Mfge8	Milk fat globule-EGF factor 8; binds to phosphatidylserine; involved in actin cytoskeleton reorganization and mammary gland involution; regulates apoptosis; retinal adhesion; and phagocytosis rhythm; human MFGE8 is associated with breast neoplasms	1420911_a_at	0.5
Mrpl41	Protein with high similarity to human MRPL41; which is a putative structural constituent of ribosome that acts in TP53 and CDKN1B mediated inhibition of cell growth; induces cycle arrest at G1 phase and BCL2 mediated apoptosis	1428589_at, 1428588_a_at	0.5
Nisch	Nischarin; an imidazoline receptor that regulates Rac and Rho signaling pathways; cell migration; muscle contraction; and blood pressure; induced stimulation of the human NISCH activity prevents hypertension	1452156_a_at	0.5
Nr4a1	Nuclear receptor subfamily 4 group A member 1; a transcription factor that is involved in the induction of apoptosis; human NR4A1 is associated with arteriosclerosis and multiple neoplasms	1416505_at	0.5
Nufip2	Protein with strong similarity to human NUFIP2; which is a polysomal ribosome associated protein that binds to fragile X mental retardation protein and gene mutations are associated with hypospadias and anorectal malformations	1455387_at, 1435632_at	0.5
Nus1	Nuclear undecaprenyl pyrophosphate synthase 1 homolog; a predicted receptor for the amino terminus of Nogo-B; may mediate Nogo-B -stimulated endothelial cell chemotaxis and morphogenesis; and may play a role in angiogenesis	1460563_at	0.5
Oaz2	Ornithine decarboxylase antizyme 2; an ornithine decarboxylase inhibitor that acts in polyamine metabolism; inhibits polyamine transport	1426763_at, 1426764_at	0.5
OTTMUSG00000005522	Synthetic high osmolarity-sensitive 1 (by homology to C. albicans Sho1p); a predicted osmosensor in the HOG1 MAP kinase high-osmolarity signal transduction pathway	1415860_at	0.5
OTTMUSG00000019498	Synthetic high osmolarity-sensitive 1 (by homology to C. albicans Sho1p); a predicted osmosensor in the HOG1 MAP kinase high-osmolarity signal transduction pathway	1460199_a_at	0.5
Pafah1b1	Platelet-activating factor acetylhydrolase isoform 1b beta1 subunit; an esterase enzyme; gene mutation is associated with hydrocephalus and hippocampal layering defects; human PAFAH1B1 is associated with schizophrenia and Miller-Dieker lissencephaly	1460199_a_at	0.5
Parp3	Poly (ADP-ribose) polymerase family member 3; may positively regulate transcription; member of the poly(ADP-ribose) polymerase catalytic domain containing family	1451969_s_at, 1426210_x_at, 1445888_x_at	0.5
Phf23	Protein of unknown function; has strong similarity to uncharacterized PHD finger protein 23 (human PHF23)	1428997_at	0.5
Pisd-ps1	Synthetic high osmolarity-sensitive 1 (by homology to C. albicans Sho1p); a predicted osmosensor in the HOG1 MAP kinase high-osmolarity signal transduction pathway	1436944_x_at	0.5
Poldip3	Protein with strong similarity to polymerase delta interacting protein 46 (human POLDIP3); which associates with the small DNA polymerase delta subunit (human POLD2); contains an RNA recognition motif (RRM; RBD; or RNP)	1437837_x_at	0.5
Pom121	Protein with high similarity to human POM121; which plays a role in the regulation of nuclear pore complex structure and organization	1427886_at	0.5
Ppa2	Protein with high similarity to human PPA2; which exhibits pyrophosphatase activity	1424488_a_at	0.5
Ppargc1a	PPAR Gamma Coactivator-1; a ligand-dependent nuclear receptor transcription coactivator; acts in regulation of angiogenesis; human PPARGC1A is associated with cardiovascular diseases; diabetes mellitus; insulin resistance; obesity; and several neoplasms	1434100_x_at, 1437751_at	0.5
Ppp2r1a	Protein phosphatase 2 regulatory subunit A alpha isoform; binds to Ctla4 and Cd28 and plays a role in protein kinase cascade; may inhibit cell proliferation; human PPP2R1A gene mutations are associated with melanoma and breast and lung carcinomas	1438383_x_at, 1438991_x_at, 1455929_x_at, 1415819_a_at, 1438174_x_at	0.5
Pqlc1	Protein containing two PQ loop repeats; has strong similarity to uncharacterized human PQLC1	1430125_s_at	0.5
Prelid1	Protein with very strong similarity to human PRELID1; which acts in Th2 cell apoptosis through mitochondrial pathway; regulates Th2 cell differentiation; may play a role in immune organ morphogenesis and immunity	1439253_x_at	0.5
Prosc	Protein containing an alanine racemase N-terminal domain; has strong similarity to uncharacterized proline synthetase co-transcribed (bacterial homolog) (human PROSC)	1423044_at	0.5
Prpf38b	Member of the PRP38 family; which may be involved in splicing; has very strong similarity to uncharacterized rat LOC499691	1452869_at	0.5
Prpf4b	PRP4 pre-mRNA processing factor 4 homolog B; a nuclear serine-threonine kinase that plays a role in phosphorylation of SF2 splicing factor	1455696_a_at	0.5
Ptpn11	Protein tyrosine phosphatase non-receptor type 11; acts in protein dephosphorylation; hemopoiesis; neurogenesis; and glucose homeostasis; activates NF-kappaB and MAPK activity; human PTPN11 is associated with Noonan syndrome and myeloid leukemia	1451225_at	0.5
Ptpn3	Protein tyrosine phosphatase non-receptor type 3; regulates the growth hormone receptor signaling and systemic growth through Igf1 secretion; modulates the bone mineral density; human PTPN3 is associated with Gorlin syndrome and several cancers	1455450_at	0.5
Rab3ip	RAB3A interacting protein; a putative Rab GTPase binding protein that may play a role in signal transduction	1434306_at	0.5
Rap1a	RAP1A member of RAS oncogene family; exhibits GTPase activity; plays a role in Ras and Rac protein signal transduction; integrin activation; and cell matrix adhesion; regulates cell cycle; angiogenesis; and leukocyte chemotaxis and migration	1424139_at, 1448020_at	0.5
RP23-297J14.5	Synthetic high osmolarity-sensitive 1 (by homology to C. albicans Sho1p); a predicted osmosensor in the HOG1 MAP kinase high-osmolarity signal transduction pathway	1460199_a_at	0.5
Sbf2	Member of the myotubularin-related family; contains a pleckstrin homology (PH) domain; has high similarity to a region of SET binding factor 1 (human SBF1); which binds human MTMR2 phosphatase to enhance its activity and regulate its localization	1443762_s_at	0.5
Sc5d	Sterol-C5-desaturase; an electron carrier that mediates cholesterol biosynthesis; gene deficiency is associated with lathosterolosis; human SC5DL is associated with Smith-Lemli-Opitz syndrome; lathosterolosis; insulin resistance and obesity	1451457_at	0.5
Sdhaf1	Member of the complex 1 protein (LYR) family; which may be components of NADH-ubiquinone oxidoreductase	1433936_at	0.5
Sepp1	Selenoprotein P plasma 1; a transporter that plays a role in cellular ion homeostasis and spermatid development; human SEPP1 is associated with Crohn disease and prostatic neoplasms	1452141_a_at	0.5
Sfpq	Splicing factor proline-glutamine rich; a transcriptional regulator that acts in DNA strand renaturation and topological change; RNA splicing; and mRNA processing; induces apoptosis; regulates protein localization to chromosome; promotes translation	1423795_at	0.5
Slc20a2	Solute carrier family 20 member 2; a gibbon ape leukemia virus receptor with sodium:phosphate symporter activity; plays a role in phosphate metabolic process	1434235_at	0.5
Slc38a4	Solute carrier family 38 member 4; an insulin-activated sodium-amino acid symporter that mediates L-alanine; glutamine; histidine; sodium ion; and proton transport	1428111_at, 1448889_at	0.5
Snx13	Sorting nexin 13; involved in regulation of endocytosis; plays a role in neural tube closure; vasculogenesis; and embryonic placenta development; member of the regulator of G protein signaling (RGS) and sorting nexin (SNX) protein families	1454938_at	0.5
Sorl1	Sortilin related receptor LDLR class-A repeats-containing; plays a role in cell proliferation; artery morphogenesis; and endocytosis; human SORL1 acts as a novel marker of carotid intima media thickness and is associated with Alzheimer disease	1453003_at	0.5
Stim1	Stromal interaction molecule 1; a calcium channel that acts in protein targeting to membrane and regulation of cell proliferation and fat cell differentiation; gene mutation causes macrothrombocytopenia; human STIM1 is associated with rhabdomyosarcoma	1448320_at	0.5
Synpo2l	Protein containing a PDZ; DHR; or GLGF domain; which is found in signaling proteins; has low similarity to synaptopodin 2 (mouse Synpo2); which is an actin bundling protein that translocates from the nucleus to Z-discs during muscle cell differentiation	1447657_s_at, 1428295_at	0.5
Tbca	Tubulin folding cofactor A; a co-chaperone that plays a role in caspase activation and post-chaperonin tubulin folding pathway	1417652_a_at, 1456205_x_at, 1437907_a_at	0.5
Tcf25	Transcription factor 25; a putative transcription factor that binds to the X linked inhibitor of apoptosis protein (XIAP); regulates cell proliferation and apoptosis; may play a role in embryonic development	1424053_a_at	0.5
Tcta	Protein of unknown function; has high similarity to uncharacterized t-cell leukemia translocation altered gene (human TCTA)	1420123_at	0.5
Tmbim1	Protein with high similarity to fas apoptotic inhibitory molecule 2 (human FAIM2); which binds the Fas receptor (human TNFRSF6) and inhibits Fas receptor-induced apoptosis; member of the UPF0005 uncharacterized protein family	1417162_at	0.5
Tmbim6	Transmembrane BAX inhibitor motif containing 6; plays a role in antiapoptosis; cell proliferation; and organ regeneration; human Tmbim6 is associated with anaplastic large cell lymphoma	1451586_at	0.5
Tmem65	Protein of unknown function; has strong similarity to uncharacterized human TMEM65	1452942_at	0.5
Tmsb10	Thymosin beta 10; may play a role in in-utero embryonic development; human TMSB10 is associated with several neoplasms	1417219_s_at	0.5
Tram1	Protein with strong similarity to translocating chain-associating membrane protein (human TRAM1); which is a putative endoplasmic reticulum receptor that stimulates translocation of secretory proteins; member of the longevity-assurance protein family	1423732_at	0.5
Trpm7	Transient receptor potential cation channel subfamily M member 7; acts in cation transport; homeostasis; and in the regulation of synaptic transmission; human TRPM7 is associated with amyotrophic lateral sclerosis and Parkinson disease	1416799_at	0.5
Ttrap	TRAF and TNF receptor-associated protein; interacts with and inhibits CD40 (Tnfrsf5); Traf6 and TNF-R75 (Tnfrsf1b) activation of NF-kappaB	1448706_at	0.5
Ube2n	Ubiquitin-conjugating enzyme E2N; mediates TCR signaling; T cell differentiation; activation of MAPK; protein modification; and inflammatory response; promotes cytokine secretion during immune response; may play a role in DNA repair and proteolysis	1422559_at	0.5
Unc50	Protein with very strong similarity to unc-50 related protein (rat Unc50); which is a putative RNA binding protein that may play a role in protein targeting and protein complex assembly	1435811_a_at	0.5
Zfhx4	Zinc finger homeodomain 4; a putative zinc ion binding protein that may play a role in regulation of DNA-dependent transcription; brain; and muscle development	1437556_at	0.5
Gdi2	GDP dissociation inhibitor 2; involved in intracellular protein transport and localization; may play a role in vesicle-mediated transport; human GDI2 is associated with pancreatic neoplasms	1420815_at, 1435898_x_at, 1436016_x_at, 1456581_x_at, 1420814_at, 1431645_a_at	0.466667
Zbtb20	Zinc finger and BTB domain containing 20; contains a BTB domain and five C2H2 zinc finger domains; a transcriptional repressor of alpha fetoprotein (Afp) gene expression in liver; induces neuron morphogenesis; inhibits cell fate transitions in neurons	1437598_at, 1439128_at, 1438443_at, 1422064_a_at, 1439278_at	0.46
Acox1	Acyl-coenzyme A oxidase 1 palmitoyl; catalyzes the first step of very long chain fatty acid beta-oxidation by converting acyl-CoA to enoyl-CoA; human ACOX1 is associated with Zellweger syndrome and peroxisomal disorders	1416408_at, 1416409_at	0.45
Cct3	Chaperonin subunit 3; may play a role in the folding of the microtubule constituent proteins alpha- and beta-tubulin into the native alpha-beta heterodimer	1448178_a_at, 1416024_x_at, 1459987_s_at, 1449645_s_at	0.45
Clta	Clathrin light polypeptide; functions as the main structural component of the lattice-type cytoplasmic face of coated pits and vesicles which entrap specific macromolecules during receptor-mediated endocytosis	1421062_s_at, 1434540_a_at	0.45
Dbi	Diazepam binding inhibitor; regulates cholesterol biosynthesis; fatty acid metabolism; and synaptic plasticity; gene deletion causes sebocyte hyperplasia; human DBI is associated with astrocytoma; Alzheimer disease; brain neoplasms; and schizophrenia	1455976_x_at, 1433991_x_at, 1422432_at, 1438093_x_at	0.45
Dnm1l	Protein with strong similarity to rat Dnm1l; which is a GTPase that plays a role in mitochondrial fission and fragmentation; peroxisome fission; synaptogenesis; vesicle-mediated transport; and regulation of cell death	1428086_at, 1428087_at	0.45
Egln1	EGL nine homolog 1; a transcription factor binding protein that plays a role in the regulation of VEGFA levels; vascular growth; and red blood cell production; human EGLN1 is associated with head and neck neoplasms and Parkinson disease	1423785_at, 1451110_at	0.45
Glud1	Glutamate dehydrogenase 1; catalyzes the reversible deamination of L-glutamate into alpha-ketoglutarate; may play a role in the regulation of insulin secretion; gene mutation of human GLUD1 causes hyperinsulinism; hyperammonemia; and hypoglycemia	1416209_at, 1448253_at	0.45
Mrpl48	Protein of unknown function; has strong similarity to uncharacterized mitochondrial ribosomal protein L48 (human MRPL48)	1428302_at, 1437997_x_at	0.45
Nap4	Suppressor of cytokine signaling 7; a phosphotyrosine binding protein that regulates glucose homeostasis and insulin receptor signaling pathway	1455402_at, 1434834_at	0.45
Pigq	Phosphatidylinositol glycan anchor biosynthesis class Q; an acetylglucosaminyltransferase that plays a role in carbohydrate metabolic process and GPI anchor biosynthetic process	1435416_x_at, 1438652_x_at	0.45
Pisd-ps3	Phosphatidylserine decarboxylase, pseudogene 3	1453145_at, 1434975_x_at	0.45
Pstpip2	Proline-serine-threonine phosphatase interacting protein 2; involved in actin filament bundle formation; filopodium formation; and cell polarity extablishment; regulates cytokine producction; inhibits actin filament polymerization	1455405_at, 1421410_a_at	0.45
Rhoa	Ras homolog gene family member A; a GTPase that mediates cilium biogenesis; leukocyte adhesion; stress fiber formation; actin polymerization or depolymerization; and cell migration; human RHOA is associated with several neoplasms	1450632_at, 1437628_s_at	0.45
Rnf187	Protein containing a C3HC4 type (RING) zinc finger; which may mediate protein-protein interactions; has low similarity to a region of tripartite motif protein 11 (mouse Trim11); which interacts with humanin (human HN) and acts in its degradation in vitro	1423896_a_at, 1423897_at	0.45
Use1	Unconventional SNARE in the ER 1 homolog; required for maintenance of endoplasmic reticulum morphology; with deficiency resulting in ER stress-induced apoptosis	1423817_s_at, 1451130_at	0.45
Ywhaq	Tyrosine 3 monooxygenase tryptophan 5 monooxygenase activation protein theta polypeptide; a kinase binding protein that plays a role in spermatogenesis; human YWHAQ is associated with Creutzfeldt Jakob disease	1432842_s_at, 1460621_x_at, 1420830_x_at, 1420829_a_at	0.45
Hspb7	Protein with strong similarity to human HSPB7; which interacts with HSPB8 to form heterodimer; may play a role in protein refolding and in the regulation of heart contraction; member of the Hsp20 or alpha crystallin family	1434927_at, 1421290_at, 1421289_at	0.433333
1110003F05Rik, Qk	Quaking; an RNA binding protein that act in apoptosis; neural myelination; muscle differentiation; and blood vessel development; mutation causes quaking due to demyelination and embryonic death; human QKI is associated with gliomas; Synthetic high osmolarity-sensitive 1 (by homology to C. albicans Sho1p); a predicted osmosensor in the HOG1 MAP kinase high-osmolarity signal transduction pathway	1417073_a_at	0.4
1190002H23Rik	Response genes complement 32; a protein kinase activator that acts in the regulation of cell proliferation; cell cycle; and epithelial to mesenchymal transition; human C13orf15 is associated with prostate and several cancers	1438511_a_at	0.4
1700020C11Rik	RIKEN cDNA 1700020C11 gene; a putative mitochondrial protein that may play a role in antiapoptosis and in the maintenance of mitochondrial morphology	1424223_at	0.4
1810046J19Rik	Protein of unknown function; has strong similarity to uncharacterized human C17orf37	1449412_at	0.4
2210403K04Rik	Synthetic high osmolarity-sensitive 1 (by homology to C. albicans Sho1p); a predicted osmosensor in the HOG1 MAP kinase high-osmolarity signal transduction pathway	1428562_at	0.4
2310045A20Rik	Protein of unknown function; has a region of low similarity to a region of human SEL1L; which inhibits cell proliferation and is associated with breast neoplasm; pancreatic neoplasm; Alzheimer disease; and hyperinsulinemic hypoglycemia of infancy	1452227_at	0.4
2610030H06Rik	Protein of unknown function; has very strong similarity to uncharacterized human LOC203547	1427937_at	0.4
Abcf1	ATP-binding cassette subfamily F member 1; binds to ribosome; promotes translational initiation; may play a role in inflammatory response	1420157_s_at	0.4
Actg1	Actin gamma cytoplasmic 1; a structural constituent of cytoskeleton that acts in cell morphogenesis; sarcomerogenesis; and translation; human ACTG1 is associated with sensorineural hearing loss	1415779_s_at	0.4
Add1	Adducin 1 alpha; plays a role in actin filament polymerization; angiogenesis; and ion transport; human ADD1 is associated with stroke; hypertension; Huntington disease; and kidney and cardiovascular diseases	1450054_at, 1420953_at	0.4
Adh5	Alcohol dehydrogenase 5 chi polypeptide; exhibits glutathione-dependent formaldehyde dehydrogenase activity; plays a role in retinoic acid metabolism and in regulation of blood pressure; human ADH5 is associated with alcoholism	1416185_a_at	0.4
Agtpbp1	ATP-GTP binding protein 1; a putative zinc carboxypeptidase that functions in neurogenesis and spermatogenesis; prevents retinal photoreceptor cell degeneration; gene mutation causes Purkinje cell degeneration phenotypes	1418332_a_at	0.4
Akap11	Protein with strong similarity to A kinase anchor protein 11 (rat Akap11); which binds type II regulatory subunits of cAMP-dependent protein kinase (PKA) and type 1 protein phosphatase (PP1) and anchors PKA to peroxisomes	1434764_at	0.4
Akap13	Protein of unknown function; has high similarity to a region of human AKAP13; which is a Rho guanyl-nucleotide exchange factor that plays a role in immune response and is overexpressed in endometriosis and squamous cell carcinoma	1433722_at	0.4
Ap2s1	Protein with strong similarity to C. elegans aps-2; which is a putative clathrin associated complex protein that is involved in embryonic and larval development	1433612_at	0.4
Apoe	Apolipoprotein E; a lipid transporter that plays a role in cholesterol metabolism; cell proliferation; and musculoskeletal movement; human APOE is associated with Alzheimer disease; carotid artery diseases; diabetic angiopathies; and amnesia	1432466_a_at	0.4
Ar	Androgen receptor; a transcription factor that plays a role in organ development and tissue remodeling; gene mutation is associated with prostate cancer; human AR is associated with many cancers and kaposi sarcoma associated with HIV infections	1437064_at	0.4
Arf4	ADP-ribosylation factor 4; a GTP-binding protein that plays a role in activation of phospholipase D activity; ER to Golgi vesicle-mediated transport; intracellular protein transport; and regulation of epidermal growth factor receptor signaling pathway	1423053_at	0.4
Arl2bp	Protein with strong similarity to ADP-ribosylation factor-like 2 binding protein (human ARL2BP); which modulates the rate of GTP hydrolysis by a small monomeric GTPase	1417112_at	0.4
Arl6ip5	ADP-ribosylation factor-like 6 interacting protein 5; interacts with Sec61b; inhibits Slc1a1 mediated glutamate transport; may play a role in embryogenesis and synaptogenesis; human ARL6IP5 gene is upregulated in schizophrenia	1417225_at	0.4
Atp13a3	Gene model 542 (type V P-type ATPase isoform 3); a predicted member of the P5 subfamily of P-type transport ATPases; two isoforms exist as a result of alternate mRNA splicing; widely expressed	1434513_at	0.4
Bach1	BTB and CNC homology 1; a transcriptional regulator that functions in megakaryocyte differentiation; phagocytosis; and smooth muscle cell proliferation; human BACH1 is associated with Down syndrome	1440831_at	0.4
Bag2	Protein with strong similarity to BCL2 associated athanogene 2 (human BAG2); which is a chaperone inhibitor that is involved in protein folding and maturation; regulates protein binding; stability; ubiquitination; and complex assembly	1423948_at	0.4
Baz1b	Bromodomain adjacent to zinc finger domain 1B; a required subunit of the WICH complex for DNA repair and the WINAC complex for transcriptional control; human BAZ1B gene deletion is associated with Williams Beuren syndrome	1434824_at	0.4
BC004004	Protein of unknown function; has strong similarity to uncharacterized rat MGC72991	1416609_at	0.4
Bex1	Protein with strong similarity to rat Bex1; which is a nuclear protein that inhibits NF-kappaB transcription factor activity and negatively regulates neuron differentiation	1448595_a_at	0.4
Bmpr2	Bone morphogenetic protein receptor type II; a transforming growth factor beta receptor that acts in utero embryonic development and ossification; human BMPR2 is associated with primary pulmonary hypertension and prostatic neoplasm	1434310_at	0.4
Bves	Blood vessel epicardial substance; plays a role in homophilic cell adhesion and skeletal muscle regeneration; may mediate multicellular organismal development and skeletal muscle development	1419003_at	0.4
Calm3	Protein with very strong similarity to rat Calm1; which mediates calcium-mediated signaling through MAP kinase pathway; and contains four EF hand domain	1426710_at	0.4
Ccdc80	Coiled coil domain containing 80; may be involved in the regulation of body weight and energy metabolism	1424186_at	0.4
Ccng2	Cyclin G2; binds to protein phosphatase; plays a role in cell cycle arrest; may be involved in negative regulation of cell proliferation; human CCNG2 is associated with thyroid papillary; oral squamous cell; and non small cell lung carcinomas	1416488_at	0.4
Cnih4	Member of the cornichon protein family; has moderate similarity to S. cerevisiae Erv14p; which is a protein of ER-derived vesicles that is required for efficient degradation of soluble ER quality control substrates	1429763_at	0.4
Cnot6l	CCR4-NOT transcription complex subunit 6-like; a 3'-5' poly(A) exoribonuclease that is a component of the CCR4-NOT complex and regulates specific mRNA turnover rates; likely regulates cell proliferation	1425480_at	0.4
Cstb	Cystatin B; a putative cysteine protease inhibitor that acts in antiapoptosis; human CSTB is associated with myoclonus epilepsy of the Unverricht-Lundborg type and several neoplasms	1422506_a_at	0.4
Cwc22	Protein with high similarity to C. elegans LET-858; which is a prototypical nucampholin required for germ line proliferation; member of the MA3 domain containing and middle domain of eukaryotic initiation factor 4G (MIF4G) domain containing families	1424607_a_at, 1424609_a_at	0.4
D10Jhu81e	Protein of unknown function; has a region of weak similarity to a region of human ALDH4A1; which is an electron carrier that acts in proline metabolic process and is associated with hyperprolinemia type II upon gene mutations	1449000_at	0.4
Dhrs7	Protein with high similarity to dehydrogenase-reductase SDR family member 7 (rat Dhrs7); which is a putative oxidoreductase whose kidney expression is downregulated following subtotal nephrectomy; contains a short chain dehydrogenase domain	1426440_at	0.4
Dnajc5	DnaJ homolog subfamily C member 5; a chaperone binding protein that acts in protein folding and synaptic transmission; may play a role in exocytosis; neurotransmitter secretion; and vesicle fusion	1436180_at, 1436179_a_at	0.4
Dtnbp1	Dystrobrevin binding protein 1; acts in actin cytoskeleton organization; dopamine secretion; exocytosis; and regulation of JNK cascade; human DTNBP1 is associated with Hermansky Pudlak syndrome type-7; schizophrenia; and bipolar-I disorder	1431619_a_at	0.4
Dusp26	Dual specificity phosphatase 26; a predicted protein phosphatase that likely binds the Hsf4 transcription factor; human DUSP26 gene amplification is associated with anaplastic thyroid cancer	1425848_a_at	0.4
Dynlrb1	Protein with very strong similarity to rat Dncl2a; which exhibits light-regulated expression in visual cortex; contains a roadblock or LC7 domain	1428257_s_at	0.4
Efr3a	KIAA0143 protein; a membrane protein differentially expressed in auditory brainstem neurons of mice with hearing deficits; may be associated with alterations in hearing ability	1416133_at	0.4
EG432649	Synthetic high osmolarity-sensitive 1 (by homology to C. albicans Sho1p); a predicted osmosensor in the HOG1 MAP kinase high-osmolarity signal transduction pathway	1429568_x_at, 1451272_a_at	0.4
EG432939	Synthetic high osmolarity-sensitive 1 (by homology to C. albicans Sho1p); a predicted osmosensor in the HOG1 MAP kinase high-osmolarity signal transduction pathway	1431054_at	0.4
EG545739	Synthetic high osmolarity-sensitive 1 (by homology to C. albicans Sho1p); a predicted osmosensor in the HOG1 MAP kinase high-osmolarity signal transduction pathway	1437738_at	0.4
Eif3l	Protein with very strong similarity to eukaryotic translation initiation factor 3 subunit 6 interacting protein (human EIF3S6IP); which is a component of the eukaryotic translation initiation factor 3 complex that associates with human EIF3S6	1423728_at	0.4
Eif5b	Eukaryotic translation initiation factor 5B; a translation initiation factor that promotes hydrolysis of eIF2-bound GTP and subsequent joining of ribosomal subunits for translation initiation	1434604_at	0.4
Ensa	Protein with very strong similarity to rat Ensa; which is involved in cellular response to fear and glucose stimulus; plays a role in long-term memory consolidation and spatial learning	1428620_at	0.4
ENSMUSG00000063412	Synthetic high osmolarity-sensitive 1 (by homology to C. albicans Sho1p); a predicted osmosensor in the HOG1 MAP kinase high-osmolarity signal transduction pathway	1424609_a_at	0.4
ENSMUSG00000068674	Synthetic high osmolarity-sensitive 1 (by homology to C. albicans Sho1p); a predicted osmosensor in the HOG1 MAP kinase high-osmolarity signal transduction pathway	1424609_a_at	0.4
Epas1	Endothelial PAS domain protein 1; a transcription activator that regulates chondrocyte differentiation; histone modification; and ossification; human EPAS1 is associated with Barrett metaplasia; Barrett dysplasia; and several neoplasms	1435436_at	0.4
Fahd1	Member of the fumarylacetoacetate (FAA) hydrolase family; which hydrolyze fumarylacetoacetate into fumarate and acetoacetate; has very strong similarity to uncharacterized rat RGD1304560	1419547_at	0.4
Fcho2	Member of the Fes or CIP4 homology domain family; has a region of moderate similarity to mouse Sgip1; which binds to phospholipid; involved in the regulation of endocytosis	1437200_at	0.4
Fem1c	Fem-1 homolog c; may play a role in multicellular organismal development; human FEM1C gene polymorphism is associated with polycystic ovary syndrome	1428890_at	0.4
Fgf13	Fibroblast growth factor 13; a putative fibroblast growth factor receptor binding protein that may act in embryonic; heart and central nervous system development; duplication of the human FGF13 gene is associated with Borjeson Forssman Lehmann syndrome	1418497_at	0.4
Flot2	Flotillin 2; promotes cell migration and cell proliferation; may play a role in epidermis development	1438164_x_at	0.4
Fscn1	Fascin homolog 1 actin-bundling protein; acts in actin cytoskeleton organization and substrate-bound cell migration; human FSCN1 is associated with Hodgkin disease; lymphoproliferative disorders; ovarian neoplasms; and non-small-cell lung carcinoma	1416514_a_at	0.4
Gm12620	ATPase, Casequestering; hypothetical protein LOC100045884	1437738_at	0.4
Gmfb	Glia maturation factor-beta; acts in actin cytoskeleton reorganization; microglial cell activation; and motor learning; regulates T cell differentiation and memory retention; human GMFB gene map position correlates with benign form of chorea	1448570_at	0.4
Gnai2	Guanine nucleotide binding protein alpha inhibiting-2; acts in MAPK cascade; genetic knockout causes colitis and adenocarcinoma; human GNAI2 is associated with heart disease and ovarian cancer; rat Gnai2 is associated with diabetes and hypothyroidism	1435652_a_at	0.4
Golga7	Protein with very strong similarity to Golgi autoantigen golgin subfamily a 7 (human GOLGA7); which binds to ZDHHC9 to constitute protein fatty acyltransferase and plays a role in H and N Ras palmitoylation	1415672_at	0.4
Gpd1l	Protein with strong similarity to human GPD1L; which upon mutation causes Brugada syndrome; member of the NAD-dependent glycerol-3-phosphate dehydrogenase N terminus family; contains an NAD-dependent glycerol-3-phosphate dehydrogenase C-terminal domain	1438195_at	0.4
Gspt1	G1 to S phase transition 1; a translation release factor that positively regulates apoptosis and TOR signaling pathway; acts in protein ubiquitination and cell morphogenesis; human GSPT1 is associated with stomach neoplasms	1426736_at, 1452168_x_at	0.4
Hagh	Hydroxyacyl glutathione hydrolase; hydrolyzes S-D lactoylglutathione to D-lactic acid and glutathione; human HAGH is associated with superficial and invasive bladder carcinomas; and kidney neoplasms; rat Hagh is associated with diabetes	1424172_at	0.4
Hax1	HCLS1 associated X-1; binds to cortactin and polycystic kidney disease 2; inhibits Bax-induced apoptosis; human HAX1 is overexpressed in lesional psoriasis; and human HAX1 gene mutation causes autosomal recessive form of severe congenital neutropenia	1438180_x_at, 1426187_a_at	0.4
Hdlbp	Protein with very strong similarity to high density lipoprotein binding protein (human HDLBP); which binds high density lipoproteins; mRNA and tRNA and is involved in mRNA stability; contains fourteen hnRNP K homology (KH) domains; which may bind RNA	1419869_s_at	0.4
Herpud1	Homocysteine inducible endoplasmic reticulum stress-inducible ubiquitin like domain member 1; involved in the unfolded protein response; may play a role in central nervous system development; human HERPUD1 is associated with Alzheimer disease	1448185_at, 1435626_a_at	0.4
Hn1	Hematological and neurological expressed sequence 1; may play a role in hematopoietic cell development and neurogenesis; human HN1 is upregulated in epithelial ovarian cancer	1416028_a_at	0.4
Hshin6	Member of the ovarian tumor (OTU)-like cysteine protease family; has high similarity to uncharacterized human OTUD6A	1431054_at	0.4
Hspa4	Heat shock protein 4; a putative heat shock protein that may play a role in spermatogenesis	1416146_at, 1435194_at	0.4
Ifitm2	Protein with high similarity to mouse Ifitm3; which plays a role in inflammatory response and negative regulation of cell proliferation and is associated with acute pancreatitis upon mRNA upregulation	1417460_at	0.4
Isca2	Member of the HesB-like domain containing family; has low similarity to CHLOROPLAST-LOCALIZED ISCA-LIKE PROTEIN (human ATCPISCA); which is involved in iron-sulfur cluster assembly	1424154_a_at	0.4
Itch	Itchy E3 ubiquitin protein ligase; binds to transcription factor; acts in behavior; cell death; and endocytic recycling; regulates protein ubiquitination; apoptosis; and immunoglobulin production; gene deletion correlates with autoimmune disease	1415769_at	0.4
Itfg3	Protein of unknown function; has strong similarity to uncharacterized rat Rgd1311484	1434387_at	0.4
Jak1	Janus kinase 1; acts in cell proliferation; body size regulation; and feeding behavior; genetic knockout causes B-cell tumor; human JAK1 is associated with squamous cell carcinoma; melanoma; arteriosclerosis; and leiomyosarcoma	1433803_at	0.4
Large	Like-glycosyltransferase; a protein N-acetylglucosaminyltransferase that plays a role in glycoprotein biosynthesis and regulation of protein binding; human LARGE gene mutations correlate with mental retardation associated with muscular dystrophies	1417435_at	0.4
Lmna	Lamin A; a structural protein that acts in nuclear membrane formation; heart development; and spermatogenesis; human LMNA is associated with progeria; Emery-Dreifuss muscular dystrophy; lipodystrophy; metabolic syndrome; and dilated cardiomyopathy	1421654_a_at	0.4
LOC432670	Protein of unknown function; has a region of high similarity to a region of rat Slc38a3; which exchanges protons for cellular influx and efflux of glutamine; histidine; and asparagine and cotransports sodium with glutamine uptake	1452734_at	0.4
Lonp2	Protein with moderate similarity to Rice Os09g0533400; which is a putative ATP-dependent peptidase that is involved in cellular response to sucrose starvation	1460178_at	0.4
Lrba	LPS responsive beige like anchor; a putative protein binding protein; which may play a role in polarized vesicle trafficking	1449099_at	0.4
Lsm6	Protein with strong similarity to C. elegans Y71G12B.14; which is involved in positive growth rate regulation and locomotory behavior; contains an LSM domain	1431054_at	0.4
40604	Protein with very strong similarity to membrane-associated C3HC4 ring finger 2 (rat March2); which binds syntaxin 6 (rat Stx6) and plays a role in Golgi to endosome trafficking; contains a C3HC4 type (RING) zinc finger; which may act in protein binding	1459871_x_at	0.4
Mat2b	Protein with strong similarity to human MAT2B; which catalyzes the biosynthesis of S-adenosylmethionine from methionine and ATP; may play a role in cell differentiation and proliferation	1448196_at	0.4
Mkln1	Muskelin 1 intracellular mediator containing kelch motifs; a protein that self-associates in the ruffling membranes; plays a role in cytoskeleton organization and biogenesis; and cell adhesion; may be involved in signal transduction	1416733_at	0.4
Mobkl1a	Protein with very strong similarity to human MOBKL1A; which undergoes mitotic phosphorylation to stimulate kinase-binding and -activation activities; and inhibit cell proliferation	1455184_at	0.4
Msrb3	Methionine sulfoxide reductase B3; a putative methionine-R-oxide reductase that may play a role in peptidyl-methionine modification	1454997_at	0.4
Mtap4	Microtubule-associated protein 4; plays a role in microtubule cytoskeleton organization and biogenesis and in skeletal development	1416091_at	0.4
Myf6	Myogenic factor 6; activates the transcription of Na(V) 1.4 Na+ channel and plays a role in striated muscle and rib development; mutation causes severe rib defects; human MYF6 is associated with duchenne muscular dystrophy and congenital myopathies	1419150_at	0.4
Myl12b	Protein with very strong similarity to human MYL12B; which is a structural molecule that acts in contractile ring formation in cytokinesis and stress fiber formation; regulates cell growth; contains three EF hand domains	1428608_at	0.4
Nelf	Nasal embryonic LHRH factor; plays a role in olfactory axon outgrowth and neuron migration; mutation in the human NELF gene is associated with idiopathic hypogonadotropic hypogonadism	1436959_x_at	0.4
Nfib	Nuclear factor 1-b; a transcription activator that plays a role in lung and brain development; and in chondrocyte; may act in cerebrospinal fluid dynamics; human NFIB is associated with pleomorphic adenomas and neuroblastoma	1427680_a_at	0.4
Nfyc	Nuclear transcription factor-Y gamma; a transcriptional coactivator that is involved in response to unfolded protein; may act in cell differentiation; protein folding; and regulation of cell cycle; human NFYC is associated with nonsmall cell lung cancer	1448963_at	0.4
Ngrn	Neugrin neurite outgrowth associated; a nuclear protein that may play a role in neuron differentiation	1416709_a_at	0.4
Npc2	Neimann-Pick type C2; binds to cholesterol; plays a role in hemopoiesis and cholesterol metabolism; homeostasis; and transport; human NPC2 is associated with Niemann-Pick disease	1416901_at	0.4
Nsbp1	Nucleosome binding protein 1; a putative transcriptional coactivator that may play a role in in-utero embryonic development	1418152_at	0.4
Nudt8	Protein containing a mutT domain; has a region of moderate similarity to a region of mouse Nudt7; which is a CoA hydrolase may be involved in the elimination of oxidized CoA from peroxisomes and in the regulation of peroxisomal CoA levels	1450111_a_at	0.4
Obfc2a	Nucleic acid binding protein 1; a single stranded DNA binding protein highly expressed in the thymus; expression may be regulated by retinoid related orphan receptor gamma (Rorc)	1452203_at	0.4
Pcbp2	Poly(rC) binding protein 2; a translation factor that plays a role in RNA splicing; may act in telomere maintenance and post transcriptional gene silencing	1421743_a_at	0.4
Pdhb	Protein with strong similarity to pyruvate dehydrogenase E1 beta polypeptide (human PDHB); which plays a role in tricarboxylic acid cycle; glucose and pyruvate metabolic process; associated with pyruvate dehydrogenase deficiency upon decrease in activity	1416090_at	0.4
Pdk1	Pyruvate dehydrogenase kinase isoenzyme 1; a protein kinase that regulates carbohydrate metabolism; human PDK1 is associated with non small cell lung cancer and head and neck squamous cancer	1435836_at	0.4
Pex13	Peroxisomal biogenesis factor 13; plays a role in fatty acid oxidation; brain development; peroxisome organization; and biogenesis; human PEX13 is associated with peroxisome biogenesis disorder; Zellweger syndrome; and adrenoleukodystrophy	1422471_at	0.4
Pgrmc1	Progesterone receptor membrane component 1; a protein complex scaffold that plays a role in water homeostasis; regulates antiapoptosis and axonogenesis; human PGRMC1 is associated with breast tumor and premature ovarian failure	1423451_at	0.4
Phlda3	Pleckstrin homology-like domain family A member 3; a phosphatidylinositol-3; 4; 5-triphosphate and phosphatidylinositol-4; 5-bisphosphate binding protein; may act in in-utero embryonic development	1449002_at	0.4
Pisd	Phosphatidylserine decarboxylase; a putative mitochondrial phosphatidylserine decarboxylase; loss of function results in embryonic lethality with associated mitochondrial defects	1460585_x_at	0.4
Pmp22	Peripheral myelin protein 22; acts in axon ensheathment; myelination; cholesterol biosynthesis; and nervous system development; human PMP22 is associated with sensory neuropathies; Charcot Marie Tooth disease type 1A; and Dejerine Sottas syndrome	1417133_at	0.4
Pptc7	Protein with low similarity to S. pombe Azr1p; which is involved in resistance to 5-azacytidine	1455958_s_at	0.4
Psmd8	Member of the Nin1 or mts3 26S proteasome non-ATPase regulatory subunit family; has low similarity to S. pombe Mts3p; which is a subunit of the 19S regulatory complex of the 26S protease and is required for ubiquitin-conjugated protein degradation	1423296_at	0.4
Psme2b-ps	Synthetic high osmolarity-sensitive 1 (by homology to C. albicans Sho1p); a predicted osmosensor in the HOG1 MAP kinase high-osmolarity signal transduction pathway	1452734_at	0.4
Pten	Phosphatase and tensin homolog; a phosphatidylinositol phosphatase that induces apoptosis; regulates cell cycle; human PTEN is associated with Alzheimer disease; intestinal polyposis; glioblastoma; autistic disorder; and liver and various other cancers	1454722_at	0.4
Pttg1ip	Protein with high similarity to pituitary tumor-transforming gene 1 interacting protein (human PTTG1IP); which binds to and may promote nuclear translocation of pituitary tumor-transforming gene (human PTTG1)	1420131_s_at	0.4
Qrich1	Protein of unknown function; has a region of moderate similarity to a region of human ZMYM4; which binds to HNRPD that plays a role in antiapoptosis and mRNA stabilization	1426289_at	0.4
Qrsl1	Protein with moderate similarity to rice OS04G0643200	1456542_s_at	0.4
Rab1b	Protein with very strong similarity to RAB GTPase 1B (human RAB1B); which functions in the early secretory pathway and is essential for vesicle transport between the endoplasmic reticulum (ER) and Golgi	1424064_at	0.4
Rab21	RAB21 member RAS oncogene family; an integrin binding protein that plays a role in the positive regulation of cytokinesis; integrin endocytosis; and mononuclear cell proliferation	1437741_at	0.4
Rasgrp3	RAS guanyl releasing protein 3; a diacylglycerol binding RAS protein signal transducer that is involved in BCR and VEGFR signaling pathways; plays a role in B-cell proliferation; humoral immune response; and blood vessel patterning and development	1438030_at	0.4
Rcan2	Regulator of calcineurin 2; a phosphoprotein phosphatase inhibitor that acts in calcineurin-NFAT signaling pathway; learning; locomotory behavior; and cardiac muscle hypertrophy; negatively regulates T cell mediated cytotoxicity	1421425_a_at	0.4
Retn	Resistin; induces insulin resistance via neuropeptide Y production; acts in gluconeogenesis; human RETN is associated with diabetes; liver cirrhosis; Cushing syndrome; anorexia nervosa; coronary artery disease; psoriasis; and polycystic ovary syndrome	1449182_at	0.4
Rnf103	Zinc-finger protein 103; may play a role in membranous protein sorting	1448434_at, 1443830_x_at	0.4
Rnf114	Ring finger protein 114; may play a role in chondrocyte differentiation and chondrogenesis; expression is increased in response to insulin induced chondrocyte differentiation and decreased in response to hypoxia	1427874_at	0.4
Rock1	Rho-associated coiled-coil containing protein kinase 1; a serine-threonine kinase that acts in apoptosis; cell morphogenesis; and actin cytoskeleton organization; human ROCK1 is associated with pancreatic cancer	1423444_at	0.4
Rras2	Related RAS viral (r-ras) oncogene homolog 2; a putative GTPase that promotes cell migration; increased mRNA expression correlates with T-cell lymphomas; human RRAS2 is associated with breast and oral squamous cell cancers	1417398_at	0.4
S100a10	S100 calcium binding protein A10 (calpactin); interacts and regulates plasma membrane trafficking of Trpv5 and Trpv6; plays a role in sensory perception of pain; human S100A10 is associated with psoriasis	1416762_at	0.4
S100a16	S100 calcium binding protein A16; binds zinc and calcium ions; forms homo-oligomers; mRNA is overexpressed in 4-hydroxybutyl(butyl)nitrosamine-induced bladder cancer	1447676_x_at	0.4
Sacm1l	Protein with very strong similarity to SAC1 suppressor of actin mutations 1-like (rat Sacm1l); which is a phosphatidylinositol-3-phosphatase that plays a role in phosphoinositide dephosphorylation and may be involved in intracellular protein transport	1416500_at	0.4
Sec13	Protein with very strong similarity to human SEC13; which plays a role in ER to Golgi vesicle-mediated transport; mitotic metaphase-anaphase transition; and negative regulation of mitotic arrest; contains six WD domain G-beta repeats	1416241_at	0.4
Sec62	Protein with strong similarity to human TLOC1; which is a endoplasmic reticulum (ER) residing protein that interacts with and is destabilized by type 2 deiodinase (DIO2)	1433704_s_at	0.4
Senp2	SUMO-sentrin specific peptidase 2; a hydrolase that acts in protein desumoylation; proteolysis; and protein complex assembly; inhibits Wnt receptor signaling pathway	1425466_at	0.4
Setd8	SET domain containing 8; a histone methyltransferase that acts in cell cycle; cell proliferation; and embryonic development; involved in chromosome structure and stability	1426406_at	0.4
Sin3b	Transcriptional regulator SIN3B; a transcriptional corepressor that binds to Mael; inhibits cell proliferation; may play a role in striated muscle development and silencing of unsynapsed chromatin	1424355_a_at	0.4
Slc38a10	Member of the transmembrane amino acid transporter (permease) family; has a region of weak similarity to human SLC38A2; which is a sodium-dependent neutral amino acid transport protein that is pH sensitive and lithium intolerant	1456241_a_at	0.4
Slc38a2	Solute carrier family 38 member 2; involved in response to peptide hormone stimulus	1426722_at	0.4
Smek2	Member of the DUF625 protein of unknown function family; has moderate similarity to C. elegans SMK-1; which affects the efficiency of transcription of some DAF-16 regulated genes to regulate numerous cellular and biological processes	1450901_a_at	0.4
Snx17	Sorting nexin 17; an adaptor protein that acts in protein transport and stabilization; regulates beta-amyloid formation; promotes receptor recycling and endocytosis; may play a role in cell adhesion	1455955_s_at	0.4
Spin1	Spindlin 1; plays a role in meiosis and oocyte development; may be involved in signal transduction and regulation of cell cycle	1436809_a_at	0.4
Sqstm1	Sequestosome 1; a ubiquitin-protein ligase regulator that acts in autophagy and endosome transport; regulates intracellular protein transport; human SQSTM1 is associated with breast neoplasms; osteitis deformans; and rheumatoid arthritis	1450957_a_at	0.4
Tce4	Protein containing a Myb-like DNA-binding domain	1420326_s_at	0.4
Thbd	Thrombomodulin; a transmembrane receptor that acts in neuroprotection; blood coagulation; endocytosis; and female pregnancy; human THBD is associated with arteriosclerosis; Graves disease; blood coagulation disorders; and skin and various other neoplasms	1448529_at	0.4
Tiprl	Member of the TIP41-like family; has moderate similarity to C. elegans ZK688.9; which is involved in regulation of movement	1451587_a_at	0.4
Tomm5	Synthetic high osmolarity-sensitive 1 (by homology to C. albicans Sho1p); a predicted osmosensor in the HOG1 MAP kinase high-osmolarity signal transduction pathway	1415733_a_at	0.4
Trak1	Trafficking protein kinesin binding 1; a Rho GTPase that plays a role in organelle localization; protein transport; homeostatic process; and degradation of internalized epidermal growth factor receptor	1456755_at, 1428327_at	0.4
Twf2	Twinfilin actin-binding protein homolog 2; binds to phosphatidylinositol-4-5-bisphosphate; plays a role in the negative regulation of actin filament polymerization	1439440_x_at	0.4
Txn1	Thioredoxin 1; plays a role in antiapoptosis; cell proliferation; and is involved in response to oxidative stress; human TXN is associated with mammary carcinoma; melanoma; and lung cancer	1416119_at	0.4
Txndc14	Protein of unknown function; has very strong similarity to uncharacterized rat Tmx2	1437454_a_at, 1452130_at	0.4
Ube2f	Protein with high similarity to C. elegans UBC-12; which is a putative C. elegans NED-8 conjugating enzyme required for embryogenesis that is involved in pronuclear migration; mitosis and cytokinesis; contains a ubiquitin-conjugating enzyme domain	1429568_x_at, 1451272_a_at	0.4
Ube2m	Protein with very strong similarity to human UBE2M; which is a ubiquitin-protein ligase that acts in protein modification process; cell proliferation; and positive regulation of neuron apoptosis	1424345_s_at	0.4
Ubxn4	Member of the UBX (ubiquitin-regulatory) domain containing family; has strong similarity to uncharacterized rat Ubxd2	1426486_at, 1426485_at	0.4
Vcl	Vinculin; an actin binding protein that inhibits cell migration by stabilising focal adhesions; human VCL is associated with coronary arteriosclerosis; Duchenne muscular dystrophy; breast neoplasms; hypertrophic and dilated cardiomyopathy	1416156_at	0.4
Wdr26	Protein with very strong similarity to WD repeat domain 26 (human WDR26); which suppresses H2O2-induced cell death in neural cells and influences cell signaling via negative regulation of the MAPK signaling pathway; contains five WD domains	1423961_at	0.4
Xpot	Protein with strong similarity to exportin tRNA (human XPOT); which is a Ran GTPase binding protein that binds and exports mature tRNAs from nucleus to the cytoplasm	1428949_at	0.4
Ypel5	Protein with high similarity to ypel1 yippee-like 1 (mouse Ypel1); which regulates epithelial sheet morphogenesis and may act in embryonic craniofacial development; member of the yippee putative zinc-binding protein family	1451196_at	0.4
Ywhag	Tyrosine 3-monooxygenase-tryptophan 5-monooxygenase activation protein gamma polypeptide; inhibits Ras signaling; may play a role in nervous system development; human YWHAG is associated with Alzheimer disease and Down and Creutzfeldt Jakob syndromes	1420817_at	0.4
Zyg11b	Protein with low similarity to C. elegans ZYG-11; which acts in the cell communication; female gamete generation; establishment of mitotic spindle localization; vulval development; pronuclear fusion; and regulation of cytokinesis	1435754_at	0.4
